# Supplementary material for: miRNA–mRNA Conflux Regulating Immunity and Oxidative Stress Pathways in the Midgut of Blood-Fed Anopheles stephensi
Source: Noncoding RNA. 2015 Nov 19;1(3):222–45. doi: 10.3390/ncrna1030222 (PMC5932549; doi:10.3390/ncrna1030222)
Supplement: Supplementary file 1 [file ncrna-01-00222-s001.xlsx]

## Sheet: Table S1
Table S1. List of miRNA targets predicted by RNA hybrid with binding energy of <-20 kcal/mol and p value of <0.05.
mir-34	Target on		miR-989	Target on		miR-1174	Target on		miR-219	Target on		miR-277	Target on
ASTE000096	3'UTR		ASTE000075	3'UTR		ASTE000012	3'UTR		ASTE000027	3'UTR		ASTE000308	3'UTR
ASTE000121	3'UTR		ASTE000141	3'UTR		ASTE000685	3'UTR		ASTE000021	3'UTR		ASTE000561	3'UTR
ASTE000144	3'UTR		ASTE000112	3'UTR		ASTE000363	3'UTR		ASTE000015	3'UTR		ASTE000494	3'UTR
ASTE000183	3'UTR		ASTE000156	3'UTR		ASTE000726	3'UTR		ASTE000052	3'UTR		ASTE000374	3'UTR
ASTE000268	3'UTR		ASTE000137	3'UTR		ASTE000714	3'UTR		ASTE000320	3'UTR		ASTE000582	3'UTR
ASTE000302	3'UTR		ASTE000317	3'UTR		ASTE001649	3'UTR		ASTE000287	3'UTR		ASTE000565	3'UTR
ASTE000317	3'UTR		ASTE000202	3'UTR		ASTE002053	3'UTR		ASTE000366	3'UTR		ASTE000993	3'UTR
ASTE000376	3'UTR		ASTE000198	3'UTR		ASTE002471	3'UTR		ASTE001323	3'UTR		ASTE001361	3'UTR
ASTE000421	3'UTR		ASTE000292	3'UTR		ASTE003702	3'UTR		ASTE001371	3'UTR		ASTE001275	3'UTR
ASTE000452	3'UTR		ASTE000205	3'UTR		ASTE007147	3'UTR		ASTE001066	3'UTR		ASTE000995	3'UTR
ASTE000457	3'UTR		ASTE000500	3'UTR		ASTE006589	3'UTR		ASTE000944	3'UTR		ASTE001222	3'UTR
ASTE000465	3'UTR		ASTE000642	3'UTR		ASTE008915	3'UTR		ASTE000906	3'UTR		ASTE001692	3'UTR
ASTE000527	3'UTR		ASTE000579	3'UTR		ASTE007204	3'UTR		ASTE001001	3'UTR		ASTE001793	3'UTR
ASTE000571	3'UTR		ASTE000685	3'UTR		ASTE005903	3'UTR		ASTE000721	3'UTR		ASTE002289	3'UTR
ASTE000611	3'UTR		ASTE000582	3'UTR		ASTE009800	3'UTR		ASTE002715	3'UTR		ASTE002130	3'UTR
ASTE000726	3'UTR		ASTE000477	3'UTR		ASTE010034	3'UTR		ASTE002730	3'UTR		ASTE003346	3'UTR
ASTE000727	3'UTR		ASTE000538	3'UTR		ASTE007720	3'UTR		ASTE002688	3'UTR		ASTE003366	3'UTR
ASTE000753	3'UTR		ASTE000645	3'UTR		ASTE007506	3'UTR		ASTE001818	3'UTR		ASTE004707	3'UTR
ASTE000770	3'UTR		ASTE000527	3'UTR		ASTE009809	3'UTR		ASTE002010	3'UTR		ASTE003605	3'UTR
ASTE000780	3'UTR		ASTE000704	3'UTR		ASTE010295	3'UTR		ASTE002187	3'UTR		ASTE003036	3'UTR
ASTE000863	3'UTR		ASTE000505	3'UTR		ASTE006189	3'UTR		ASTE003384	3'UTR		ASTE003938	3'UTR
ASTE000963	3'UTR		ASTE000510	3'UTR		ASTE010828	3'UTR		ASTE004348	3'UTR		ASTE003715	3'UTR
ASTE001004	3'UTR		ASTE001120	3'UTR		ASTE011449	3'UTR		ASTE004995	3'UTR		ASTE005518	3'UTR
ASTE001076	3'UTR		ASTE000960	3'UTR		ASTE011385	3'UTR		ASTE005468	3'UTR		ASTE003438	3'UTR
ASTE001090	3'UTR		ASTE000727	3'UTR		ASTE014752	3'UTR		ASTE003287	3'UTR		ASTE004058	3'UTR
ASTE001135	3'UTR		ASTE001090	3'UTR		ASTE015288	3'UTR		ASTE003366	3'UTR		ASTE004038	3'UTR
ASTE001157	3'UTR		ASTE001271	3'UTR		ASTE011451	3'UTR		ASTE003328	3'UTR		ASTE005678	3'UTR
ASTE001177	3'UTR		ASTE001161	3'UTR		ASTE014266	3'UTR		ASTE005087	3'UTR		ASTE003409	3'UTR
ASTE001361	3'UTR		ASTE000863	3'UTR		ASTE014628	3'UTR		ASTE003008	3'UTR		ASTE004689	3'UTR
ASTE001444	3'UTR		ASTE000741	3'UTR		ASTE014379	3'UTR		ASTE004090	3'UTR		ASTE005283	3'UTR
ASTE001449	3'UTR		ASTE001290	3'UTR		ASTE015287	3'UTR		ASTE004151	3'UTR		ASTE006921	3'UTR
ASTE001553	3'UTR		ASTE001172	3'UTR		ASTE015082	3'UTR		ASTE003108	3'UTR		ASTE010862	3'UTR
ASTE001669	3'UTR		ASTE000713	3'UTR		ASTE014202	3'UTR		ASTE004794	3'UTR		ASTE009494	3'UTR
ASTE001731	3'UTR		ASTE001361	3'UTR		ASTE011490	3'UTR		ASTE004382	3'UTR		ASTE006511	3'UTR
ASTE001739	3'UTR		ASTE000913	3'UTR		ASTE000007	5'UTR+Coding sequence		ASTE004766	3'UTR		ASTE006783	3'UTR
ASTE001793	3'UTR		ASTE000770	3'UTR		ASTE000189	5'UTR+Coding sequence		ASTE003312	3'UTR		ASTE010594	3'UTR
ASTE001826	3'UTR		ASTE000944	3'UTR		ASTE000207	5'UTR+Coding sequence		ASTE004674	3'UTR		ASTE007910	3'UTR
ASTE001849	3'UTR		ASTE001069	3'UTR		ASTE000438	5'UTR+Coding sequence		ASTE005525	3'UTR		ASTE007552	3'UTR
ASTE002000	3'UTR		ASTE000986	3'UTR		ASTE000508	5'UTR+Coding sequence		ASTE003057	3'UTR		ASTE011176	3'UTR
ASTE002003	3'UTR		ASTE001135	3'UTR		ASTE000550	5'UTR+Coding sequence		ASTE003289	3'UTR		ASTE006919	3'UTR
ASTE002056	3'UTR		ASTE001114	3'UTR		ASTE000705	5'UTR+Coding sequence		ASTE004996	3'UTR		ASTE009936	3'UTR
ASTE002063	3'UTR		ASTE002500	3'UTR		ASTE000795	5'UTR+Coding sequence		ASTE011234	3'UTR		ASTE008868	3'UTR
ASTE002071	3'UTR		ASTE002002	3'UTR		ASTE000907	5'UTR+Coding sequence		ASTE009217	3'UTR		ASTE007481	3'UTR
ASTE002280	3'UTR		ASTE001929	3'UTR		ASTE000987	5'UTR+Coding sequence		ASTE008237	3'UTR		ASTE010199	3'UTR
ASTE002317	3'UTR		ASTE002342	3'UTR		ASTE001262	5'UTR+Coding sequence		ASTE009158	3'UTR		ASTE007922	3'UTR
ASTE002467	3'UTR		ASTE001708	3'UTR		ASTE001343	5'UTR+Coding sequence		ASTE006093	3'UTR		ASTE010377	3'UTR
ASTE002504	3'UTR		ASTE002539	3'UTR		ASTE001381	5'UTR+Coding sequence		ASTE010487	3'UTR		ASTE006262	3'UTR
ASTE002509	3'UTR		ASTE001663	3'UTR		ASTE001415	5'UTR+Coding sequence		ASTE007713	3'UTR		ASTE010378	3'UTR
ASTE002700	3'UTR		ASTE002820	3'UTR		ASTE001417	5'UTR+Coding sequence		ASTE006476	3'UTR		ASTE010275	3'UTR
ASTE002742	3'UTR		ASTE002770	3'UTR		ASTE001418	5'UTR+Coding sequence		ASTE007138	3'UTR		ASTE010900	3'UTR
ASTE002876	3'UTR		ASTE001549	3'UTR		ASTE001652	5'UTR+Coding sequence		ASTE009371	3'UTR		ASTE006359	3'UTR
ASTE002925	3'UTR		ASTE001933	3'UTR		ASTE002066	5'UTR+Coding sequence		ASTE006880	3'UTR		ASTE007115	3'UTR
ASTE002974	3'UTR		ASTE002817	3'UTR		ASTE002071	5'UTR+Coding sequence		ASTE009750	3'UTR		ASTE010717	3'UTR
ASTE003009	3'UTR		ASTE002229	3'UTR		ASTE002138	5'UTR+Coding sequence		ASTE010295	3'UTR		ASTE009708	3'UTR
ASTE003099	3'UTR		ASTE002710	3'UTR		ASTE002307	5'UTR+Coding sequence		ASTE006885	3'UTR		ASTE007784	3'UTR
ASTE003172	3'UTR		ASTE001840	3'UTR		ASTE002342	5'UTR+Coding sequence		ASTE009419	3'UTR		ASTE010411	3'UTR
ASTE003287	3'UTR		ASTE001646	3'UTR		ASTE002408	5'UTR+Coding sequence		ASTE007887	3'UTR		ASTE006062	3'UTR
ASTE003299	3'UTR		ASTE002590	3'UTR		ASTE002547	5'UTR+Coding sequence		ASTE006707	3'UTR		ASTE010305	3'UTR
ASTE003336	3'UTR		ASTE001525	3'UTR		ASTE002605	5'UTR+Coding sequence		ASTE010352	3'UTR		ASTE009835	3'UTR
ASTE003384	3'UTR		ASTE002744	3'UTR		ASTE002666	5'UTR+Coding sequence		ASTE011016	3'UTR		ASTE007698	3'UTR
ASTE003578	3'UTR		ASTE001775	3'UTR		ASTE002684	5'UTR+Coding sequence		ASTE009065	3'UTR		ASTE005791	3'UTR
ASTE003615	3'UTR		ASTE001820	3'UTR		ASTE002834	5'UTR+Coding sequence		ASTE009945	3'UTR		ASTE008810	3'UTR
ASTE003620	3'UTR		ASTE001796	3'UTR		ASTE003012	5'UTR+Coding sequence		ASTE014997	3'UTR		ASTE008498	3'UTR
ASTE003627	3'UTR		ASTE001532	3'UTR		ASTE003089	5'UTR+Coding sequence		ASTE015035	3'UTR		ASTE010242	3'UTR
ASTE003713	3'UTR		ASTE001557	3'UTR		ASTE003105	5'UTR+Coding sequence		ASTE015269	3'UTR		ASTE008032	3'UTR
ASTE003716	3'UTR		ASTE002227	3'UTR		ASTE003125	5'UTR+Coding sequence		ASTE015057	3'UTR		ASTE010699	3'UTR
ASTE003749	3'UTR		ASTE002591	3'UTR		ASTE003157	5'UTR+Coding sequence		ASTE014676	3'UTR		ASTE010480	3'UTR
ASTE003805	3'UTR		ASTE005195	3'UTR		ASTE003214	5'UTR+Coding sequence		ASTE014414	3'UTR		ASTE010753	3'UTR
ASTE003810	3'UTR		ASTE005181	3'UTR		ASTE003361	5'UTR+Coding sequence		ASTE014657	3'UTR		ASTE014900	3'UTR
ASTE004023	3'UTR		ASTE004565	3'UTR		ASTE003452	5'UTR+Coding sequence		ASTE014902	3'UTR		ASTE011403	3'UTR
ASTE004044	3'UTR		ASTE004061	3'UTR		ASTE003577	5'UTR+Coding sequence		ASTE011604	3'UTR		ASTE014099	3'UTR
ASTE004064	3'UTR		ASTE003725	3'UTR		ASTE003590	5'UTR+Coding sequence		ASTE011591	3'UTR		ASTE014103	3'UTR
ASTE004065	3'UTR		ASTE003327	3'UTR		ASTE003626	5'UTR+Coding sequence		ASTE015154	3'UTR		ASTE014930	3'UTR
ASTE004144	3'UTR		ASTE003783	3'UTR		ASTE003648	5'UTR+Coding sequence		ASTE015184	3'UTR		ASTE014083	3'UTR
ASTE004152	3'UTR		ASTE003407	3'UTR		ASTE003719	5'UTR+Coding sequence		ASTE014206	3'UTR		ASTE014406	3'UTR
ASTE004178	3'UTR		ASTE003710	3'UTR		ASTE003893	5'UTR+Coding sequence		ASTE014216	3'UTR		ASTE014491	3'UTR
ASTE004212	3'UTR		ASTE004077	3'UTR		ASTE004107	5'UTR+Coding sequence		ASTE014161	3'UTR		ASTE014592	3'UTR
ASTE004385	3'UTR		ASTE005720	3'UTR		ASTE004142	5'UTR+Coding sequence		ASTE014322	3'UTR		ASTE015241	3'UTR
ASTE004425	3'UTR		ASTE004416	3'UTR		ASTE004163	5'UTR+Coding sequence		ASTE000005	5'UTR+Coding sequence		ASTE014681	3'UTR
ASTE004521	3'UTR		ASTE003601	3'UTR		ASTE004405	5'UTR+Coding sequence		ASTE000041	5'UTR+Coding sequence		ASTE011375	3'UTR
ASTE004705	3'UTR		ASTE003008	3'UTR		ASTE004472	5'UTR+Coding sequence		ASTE000042	5'UTR+Coding sequence		ASTE014743	3'UTR
ASTE004738	3'UTR		ASTE003974	3'UTR		ASTE004639	5'UTR+Coding sequence		ASTE000059	5'UTR+Coding sequence		ASTE011542	3'UTR
ASTE004742	3'UTR		ASTE004396	3'UTR		ASTE004959	5'UTR+Coding sequence		ASTE000061	5'UTR+Coding sequence		ASTE014951	3'UTR
ASTE004816	3'UTR		ASTE004286	3'UTR		ASTE005002	5'UTR+Coding sequence		ASTE000064	5'UTR+Coding sequence		ASTE014993	3'UTR
ASTE004835	3'UTR		ASTE005454	3'UTR		ASTE005185	5'UTR+Coding sequence		ASTE000076	5'UTR+Coding sequence		ASTE014902	3'UTR
ASTE004943	3'UTR		ASTE003701	3'UTR		ASTE005305	5'UTR+Coding sequence		ASTE000126	5'UTR+Coding sequence		ASTE014719	3'UTR
ASTE004995	3'UTR		ASTE004521	3'UTR		ASTE005421	5'UTR+Coding sequence		ASTE000132	5'UTR+Coding sequence		ASTE014410	3'UTR
ASTE005121	3'UTR		ASTE003419	3'UTR		ASTE005431	5'UTR+Coding sequence		ASTE000171	5'UTR+Coding sequence		ASTE014785	3'UTR
ASTE005175	3'UTR		ASTE004536	3'UTR		ASTE005563	5'UTR+Coding sequence		ASTE000178	5'UTR+Coding sequence		ASTE014914	3'UTR
ASTE005283	3'UTR		ASTE003779	3'UTR		ASTE005787	5'UTR+Coding sequence		ASTE000192	5'UTR+Coding sequence		ASTE014268	3'UTR
ASTE005351	3'UTR		ASTE002925	3'UTR		ASTE005788	5'UTR+Coding sequence		ASTE000224	5'UTR+Coding sequence		ASTE014940	3'UTR
ASTE005414	3'UTR		ASTE005749	3'UTR		ASTE005851	5'UTR+Coding sequence		ASTE000231	5'UTR+Coding sequence		ASTE015262	3'UTR
ASTE005470	3'UTR		ASTE004794	3'UTR		ASTE005884	5'UTR+Coding sequence		ASTE000292	5'UTR+Coding sequence		ASTE015154	3'UTR
ASTE005473	3'UTR		ASTE004417	3'UTR		ASTE005927	5'UTR+Coding sequence		ASTE000367	5'UTR+Coding sequence		ASTE014464	3'UTR
ASTE005560	3'UTR		ASTE003109	3'UTR		ASTE006285	5'UTR+Coding sequence		ASTE000382	5'UTR+Coding sequence		ASTE014400	3'UTR
ASTE005581	3'UTR		ASTE004670	3'UTR		ASTE006295	5'UTR+Coding sequence		ASTE000407	5'UTR+Coding sequence		ASTE014363	3'UTR
ASTE005695	3'UTR		ASTE003821	3'UTR		ASTE006319	5'UTR+Coding sequence		ASTE000464	5'UTR+Coding sequence		ASTE014980	3'UTR
ASTE005703	3'UTR		ASTE005213	3'UTR		ASTE006336	5'UTR+Coding sequence		ASTE000494	5'UTR+Coding sequence		ASTE014541	3'UTR
ASTE005779	3'UTR		ASTE005503	3'UTR		ASTE006345	5'UTR+Coding sequence		ASTE000519	5'UTR+Coding sequence		ASTE014928	3'UTR
ASTE005802	3'UTR		ASTE004174	3'UTR		ASTE006379	5'UTR+Coding sequence		ASTE000520	5'UTR+Coding sequence		ASTE014695	3'UTR
ASTE005957	3'UTR		ASTE003464	3'UTR		ASTE006422	5'UTR+Coding sequence		ASTE000572	5'UTR+Coding sequence		ASTE000043	5'UTR+Coding sequence
ASTE006049	3'UTR		ASTE003716	3'UTR		ASTE006436	5'UTR+Coding sequence		ASTE000602	5'UTR+Coding sequence		ASTE000448	5'UTR+Coding sequence
ASTE006093	3'UTR		ASTE003488	3'UTR		ASTE006462	5'UTR+Coding sequence		ASTE000621	5'UTR+Coding sequence		ASTE000668	5'UTR+Coding sequence
ASTE006096	3'UTR		ASTE005593	3'UTR		ASTE006513	5'UTR+Coding sequence		ASTE000692	5'UTR+Coding sequence		ASTE000895	5'UTR+Coding sequence
ASTE006209	3'UTR		ASTE003702	3'UTR		ASTE006557	5'UTR+Coding sequence		ASTE000696	5'UTR+Coding sequence		ASTE000897	5'UTR+Coding sequence
ASTE006238	3'UTR		ASTE004543	3'UTR		ASTE006591	5'UTR+Coding sequence		ASTE000716	5'UTR+Coding sequence		ASTE000985	5'UTR+Coding sequence
ASTE006284	3'UTR		ASTE005037	3'UTR		ASTE006841	5'UTR+Coding sequence		ASTE000768	5'UTR+Coding sequence		ASTE001383	5'UTR+Coding sequence
ASTE006371	3'UTR		ASTE005613	3'UTR		ASTE007146	5'UTR+Coding sequence		ASTE000799	5'UTR+Coding sequence		ASTE002014	5'UTR+Coding sequence
ASTE006372	3'UTR		ASTE003420	3'UTR		ASTE007326	5'UTR+Coding sequence		ASTE000812	5'UTR+Coding sequence		ASTE002453	5'UTR+Coding sequence
ASTE006747	3'UTR		ASTE003070	3'UTR		ASTE007412	5'UTR+Coding sequence		ASTE000819	5'UTR+Coding sequence		ASTE002468	5'UTR+Coding sequence
ASTE006764	3'UTR		ASTE003271	3'UTR		ASTE007414	5'UTR+Coding sequence		ASTE000826	5'UTR+Coding sequence		ASTE002570	5'UTR+Coding sequence
ASTE006820	3'UTR		ASTE005582	3'UTR		ASTE007495	5'UTR+Coding sequence		ASTE000850	5'UTR+Coding sequence		ASTE002614	5'UTR+Coding sequence
ASTE006842	3'UTR		ASTE004668	3'UTR		ASTE007501	5'UTR+Coding sequence		ASTE000863	5'UTR+Coding sequence		ASTE002647	5'UTR+Coding sequence
ASTE006859	3'UTR		ASTE004194	3'UTR		ASTE007502	5'UTR+Coding sequence		ASTE000867	5'UTR+Coding sequence		ASTE002986	5'UTR+Coding sequence
ASTE006906	3'UTR		ASTE004379	3'UTR		ASTE007517	5'UTR+Coding sequence		ASTE000888	5'UTR+Coding sequence		ASTE003084	5'UTR+Coding sequence
ASTE006919	3'UTR		ASTE002919	3'UTR		ASTE007557	5'UTR+Coding sequence		ASTE000910	5'UTR+Coding sequence		ASTE003155	5'UTR+Coding sequence
ASTE006974	3'UTR		ASTE003139	3'UTR		ASTE007562	5'UTR+Coding sequence		ASTE000938	5'UTR+Coding sequence		ASTE003365	5'UTR+Coding sequence
ASTE007079	3'UTR		ASTE004839	3'UTR		ASTE007823	5'UTR+Coding sequence		ASTE000945	5'UTR+Coding sequence		ASTE003450	5'UTR+Coding sequence
ASTE007328	3'UTR		ASTE005543	3'UTR		ASTE007868	5'UTR+Coding sequence		ASTE000964	5'UTR+Coding sequence		ASTE003457	5'UTR+Coding sequence
ASTE007541	3'UTR		ASTE004766	3'UTR		ASTE008037	5'UTR+Coding sequence		ASTE000993	5'UTR+Coding sequence		ASTE003468	5'UTR+Coding sequence
ASTE007581	3'UTR		ASTE003023	3'UTR		ASTE008126	5'UTR+Coding sequence		ASTE001009	5'UTR+Coding sequence		ASTE003475	5'UTR+Coding sequence
ASTE007794	3'UTR		ASTE004294	3'UTR		ASTE008408	5'UTR+Coding sequence		ASTE001012	5'UTR+Coding sequence		ASTE003597	5'UTR+Coding sequence
ASTE007893	3'UTR		ASTE003383	3'UTR		ASTE008426	5'UTR+Coding sequence		ASTE001046	5'UTR+Coding sequence		ASTE004104	5'UTR+Coding sequence
ASTE007922	3'UTR		ASTE004885	3'UTR		ASTE008489	5'UTR+Coding sequence		ASTE001055	5'UTR+Coding sequence		ASTE004238	5'UTR+Coding sequence
ASTE007945	3'UTR		ASTE004265	3'UTR		ASTE008507	5'UTR+Coding sequence		ASTE001062	5'UTR+Coding sequence		ASTE004260	5'UTR+Coding sequence
ASTE007956	3'UTR		ASTE005525	3'UTR		ASTE008636	5'UTR+Coding sequence		ASTE001094	5'UTR+Coding sequence		ASTE004358	5'UTR+Coding sequence
ASTE007995	3'UTR		ASTE005043	3'UTR		ASTE008658	5'UTR+Coding sequence		ASTE001140	5'UTR+Coding sequence		ASTE004488	5'UTR+Coding sequence
ASTE008112	3'UTR		ASTE004070	3'UTR		ASTE008674	5'UTR+Coding sequence		ASTE001276	5'UTR+Coding sequence		ASTE004579	5'UTR+Coding sequence
ASTE008136	3'UTR		ASTE003133	3'UTR		ASTE008697	5'UTR+Coding sequence		ASTE001308	5'UTR+Coding sequence		ASTE004695	5'UTR+Coding sequence
ASTE008189	3'UTR		ASTE003767	3'UTR		ASTE008702	5'UTR+Coding sequence		ASTE001347	5'UTR+Coding sequence		ASTE004770	5'UTR+Coding sequence
ASTE008355	3'UTR		ASTE003449	3'UTR		ASTE008764	5'UTR+Coding sequence		ASTE001361	5'UTR+Coding sequence		ASTE005025	5'UTR+Coding sequence
ASTE008590	3'UTR		ASTE009638	3'UTR		ASTE008905	5'UTR+Coding sequence		ASTE001385	5'UTR+Coding sequence		ASTE005439	5'UTR+Coding sequence
ASTE008610	3'UTR		ASTE006921	3'UTR		ASTE008921	5'UTR+Coding sequence		ASTE001450	5'UTR+Coding sequence		ASTE005604	5'UTR+Coding sequence
ASTE008644	3'UTR		ASTE007099	3'UTR		ASTE008947	5'UTR+Coding sequence		ASTE001484	5'UTR+Coding sequence		ASTE005674	5'UTR+Coding sequence
ASTE008697	3'UTR		ASTE011212	3'UTR		ASTE008961	5'UTR+Coding sequence		ASTE001493	5'UTR+Coding sequence		ASTE006178	5'UTR+Coding sequence
ASTE008723	3'UTR		ASTE009131	3'UTR		ASTE008992	5'UTR+Coding sequence		ASTE001519	5'UTR+Coding sequence		ASTE006259	5'UTR+Coding sequence
ASTE008779	3'UTR		ASTE010573	3'UTR		ASTE009252	5'UTR+Coding sequence		ASTE001523	5'UTR+Coding sequence		ASTE006394	5'UTR+Coding sequence
ASTE008826	3'UTR		ASTE008421	3'UTR		ASTE009263	5'UTR+Coding sequence		ASTE001531	5'UTR+Coding sequence		ASTE006638	5'UTR+Coding sequence
ASTE008855	3'UTR		ASTE005845	3'UTR		ASTE009292	5'UTR+Coding sequence		ASTE001590	5'UTR+Coding sequence		ASTE006653	5'UTR+Coding sequence
ASTE009016	3'UTR		ASTE011039	3'UTR		ASTE009382	5'UTR+Coding sequence		ASTE001633	5'UTR+Coding sequence		ASTE006816	5'UTR+Coding sequence
ASTE009120	3'UTR		ASTE010722	3'UTR		ASTE009449	5'UTR+Coding sequence		ASTE001640	5'UTR+Coding sequence		ASTE006959	5'UTR+Coding sequence
ASTE009131	3'UTR		ASTE008999	3'UTR		ASTE009558	5'UTR+Coding sequence		ASTE001704	5'UTR+Coding sequence		ASTE007184	5'UTR+Coding sequence
ASTE009159	3'UTR		ASTE007551	3'UTR		ASTE009579	5'UTR+Coding sequence		ASTE001763	5'UTR+Coding sequence		ASTE007383	5'UTR+Coding sequence
ASTE009183	3'UTR		ASTE009333	3'UTR		ASTE010065	5'UTR+Coding sequence		ASTE001813	5'UTR+Coding sequence		ASTE007495	5'UTR+Coding sequence
ASTE009208	3'UTR		ASTE007792	3'UTR		ASTE010104	5'UTR+Coding sequence		ASTE001816	5'UTR+Coding sequence		ASTE007628	5'UTR+Coding sequence
ASTE009283	3'UTR		ASTE010772	3'UTR		ASTE010128	5'UTR+Coding sequence		ASTE001838	5'UTR+Coding sequence		ASTE007684	5'UTR+Coding sequence
ASTE009367	3'UTR		ASTE008481	3'UTR		ASTE010289	5'UTR+Coding sequence		ASTE001847	5'UTR+Coding sequence		ASTE007993	5'UTR+Coding sequence
ASTE009384	3'UTR		ASTE006048	3'UTR		ASTE010358	5'UTR+Coding sequence		ASTE001880	5'UTR+Coding sequence		ASTE008217	5'UTR+Coding sequence
ASTE009394	3'UTR		ASTE007114	3'UTR		ASTE010458	5'UTR+Coding sequence		ASTE001925	5'UTR+Coding sequence		ASTE008359	5'UTR+Coding sequence
ASTE009412	3'UTR		ASTE010490	3'UTR		ASTE010543	5'UTR+Coding sequence		ASTE001940	5'UTR+Coding sequence		ASTE008553	5'UTR+Coding sequence
ASTE009454	3'UTR		ASTE008995	3'UTR		ASTE010770	5'UTR+Coding sequence		ASTE001959	5'UTR+Coding sequence		ASTE008648	5'UTR+Coding sequence
ASTE009528	3'UTR		ASTE010727	3'UTR		ASTE010776	5'UTR+Coding sequence		ASTE001979	5'UTR+Coding sequence		ASTE008739	5'UTR+Coding sequence
ASTE009531	3'UTR		ASTE008381	3'UTR		ASTE010831	5'UTR+Coding sequence		ASTE001999	5'UTR+Coding sequence		ASTE008869	5'UTR+Coding sequence
ASTE009537	3'UTR		ASTE006447	3'UTR		ASTE010903	5'UTR+Coding sequence		ASTE002020	5'UTR+Coding sequence		ASTE009154	5'UTR+Coding sequence
ASTE009584	3'UTR		ASTE009518	3'UTR		ASTE011033	5'UTR+Coding sequence		ASTE002032	5'UTR+Coding sequence		ASTE009235	5'UTR+Coding sequence
ASTE009637	3'UTR		ASTE011176	3'UTR		ASTE011051	5'UTR+Coding sequence		ASTE002073	5'UTR+Coding sequence		ASTE009243	5'UTR+Coding sequence
ASTE009653	3'UTR		ASTE008666	3'UTR		ASTE011118	5'UTR+Coding sequence		ASTE002084	5'UTR+Coding sequence		ASTE009329	5'UTR+Coding sequence
ASTE009664	3'UTR		ASTE010704	3'UTR		ASTE011179	5'UTR+Coding sequence		ASTE002120	5'UTR+Coding sequence		ASTE009611	5'UTR+Coding sequence
ASTE009679	3'UTR		ASTE007948	3'UTR		ASTE011219	5'UTR+Coding sequence		ASTE002125	5'UTR+Coding sequence		ASTE009656	5'UTR+Coding sequence
ASTE009694	3'UTR		ASTE006466	3'UTR		ASTE011226	5'UTR+Coding sequence		ASTE002127	5'UTR+Coding sequence		ASTE009738	5'UTR+Coding sequence
ASTE009751	3'UTR		ASTE007536	3'UTR		ASTE011323	5'UTR+Coding sequence		ASTE002167	5'UTR+Coding sequence		ASTE009799	5'UTR+Coding sequence
ASTE009838	3'UTR		ASTE005919	3'UTR		ASTE011447	5'UTR+Coding sequence		ASTE002201	5'UTR+Coding sequence		ASTE009947	5'UTR+Coding sequence
ASTE009843	3'UTR		ASTE009919	3'UTR		ASTE011487	5'UTR+Coding sequence		ASTE002205	5'UTR+Coding sequence		ASTE009991	5'UTR+Coding sequence
ASTE009911	3'UTR		ASTE008529	3'UTR		ASTE011787	5'UTR+Coding sequence		ASTE002215	5'UTR+Coding sequence		ASTE010075	5'UTR+Coding sequence
ASTE009921	3'UTR		ASTE009883	3'UTR		ASTE014015	5'UTR+Coding sequence		ASTE002218	5'UTR+Coding sequence		ASTE010382	5'UTR+Coding sequence
ASTE009936	3'UTR		ASTE006194	3'UTR		ASTE014082	5'UTR+Coding sequence		ASTE002320	5'UTR+Coding sequence		ASTE010664	5'UTR+Coding sequence
ASTE010012	3'UTR		ASTE006440	3'UTR		ASTE014143	5'UTR+Coding sequence		ASTE002322	5'UTR+Coding sequence		ASTE010674	5'UTR+Coding sequence
ASTE010109	3'UTR		ASTE011090	3'UTR		ASTE014210	5'UTR+Coding sequence		ASTE002369	5'UTR+Coding sequence		ASTE010987	5'UTR+Coding sequence
ASTE010213	3'UTR		ASTE006240	3'UTR		ASTE014308	5'UTR+Coding sequence		ASTE002438	5'UTR+Coding sequence		ASTE011099	5'UTR+Coding sequence
ASTE010269	3'UTR		ASTE008040	3'UTR		ASTE014346	5'UTR+Coding sequence		ASTE002585	5'UTR+Coding sequence		ASTE011374	5'UTR+Coding sequence
ASTE010413	3'UTR		ASTE010904	3'UTR		ASTE014761	5'UTR+Coding sequence		ASTE002594	5'UTR+Coding sequence		ASTE011457	5'UTR+Coding sequence
ASTE010437	3'UTR		ASTE007493	3'UTR		ASTE014840	5'UTR+Coding sequence		ASTE002617	5'UTR+Coding sequence		ASTE011500	5'UTR+Coding sequence
ASTE010475	3'UTR		ASTE008147	3'UTR		ASTE014851	5'UTR+Coding sequence		ASTE002640	5'UTR+Coding sequence		ASTE014662	5'UTR+Coding sequence
ASTE010535	3'UTR		ASTE010199	3'UTR		ASTE014889	5'UTR+Coding sequence		ASTE002648	5'UTR+Coding sequence		ASTE015427	5'UTR+Coding sequence
ASTE010567	3'UTR		ASTE007893	3'UTR		ASTE014916	5'UTR+Coding sequence		ASTE002669	5'UTR+Coding sequence		ASTE015779	5'UTR+Coding sequence
ASTE010592	3'UTR		ASTE010580	3'UTR		ASTE015120	5'UTR+Coding sequence		ASTE002735	5'UTR+Coding sequence		ASTE015793	5'UTR+Coding sequence
ASTE010601	3'UTR		ASTE007541	3'UTR		ASTE015320	5'UTR+Coding sequence		ASTE002782	5'UTR+Coding sequence		ASTE015161	5'UTR+Coding sequence
ASTE010646	3'UTR		ASTE008051	3'UTR		ASTE015528	5'UTR+Coding sequence		ASTE002896	5'UTR+Coding sequence		ASTE014598	5'UTR+Coding sequence
ASTE010699	3'UTR		ASTE006138	3'UTR					ASTE002903	5'UTR+Coding sequence		ASTE015155	5'UTR+Coding sequence
ASTE010705	3'UTR		ASTE011147	3'UTR					ASTE002908	5'UTR+Coding sequence		ASTE014126	5'UTR+Coding sequence
ASTE010722	3'UTR		ASTE010142	3'UTR					ASTE003016	5'UTR+Coding sequence		ASTE014137	5'UTR+Coding sequence
ASTE010971	3'UTR		ASTE010646	3'UTR					ASTE003100	5'UTR+Coding sequence		ASTE005899	5'UTR+Coding sequence
ASTE010992	3'UTR		ASTE009074	3'UTR					ASTE003104	5'UTR+Coding sequence		ASTE014157	5'UTR+Coding sequence
ASTE011130	3'UTR		ASTE008507	3'UTR					ASTE003120	5'UTR+Coding sequence		ASTE015177	5'UTR+Coding sequence
ASTE011135	3'UTR		ASTE006933	3'UTR					ASTE003129	5'UTR+Coding sequence		ASTE014197	5'UTR+Coding sequence
ASTE011234	3'UTR		ASTE007956	3'UTR					ASTE003192	5'UTR+Coding sequence		ASTE006633	5'UTR+Coding sequence
ASTE011288	3'UTR		ASTE010358	3'UTR					ASTE003207	5'UTR+Coding sequence		ASTE005943	5'UTR+Coding sequence
ASTE011399	3'UTR		ASTE007141	3'UTR					ASTE003214	5'UTR+Coding sequence		ASTE001110	5'UTR+Coding sequence
ASTE011464	3'UTR		ASTE010650	3'UTR					ASTE003254	5'UTR+Coding sequence		ASTE009023	5'UTR+Coding sequence
ASTE011598	3'UTR		ASTE009889	3'UTR					ASTE003255	5'UTR+Coding sequence		ASTE011770	5'UTR+Coding sequence
ASTE014006	3'UTR		ASTE006747	3'UTR					ASTE003319	5'UTR+Coding sequence		ASTE014651	5'UTR+Coding sequence
ASTE014023	3'UTR		ASTE010744	3'UTR					ASTE003370	5'UTR+Coding sequence		ASTE007969	5'UTR+Coding sequence
ASTE014055	3'UTR		ASTE008618	3'UTR					ASTE003372	5'UTR+Coding sequence		ASTE005783	5'UTR+Coding sequence
ASTE014064	3'UTR		ASTE007969	3'UTR					ASTE003392	5'UTR+Coding sequence		ASTE009119	5'UTR+Coding sequence
ASTE014107	3'UTR		ASTE008284	3'UTR					ASTE003487	5'UTR+Coding sequence		ASTE001678	5'UTR+Coding sequence
ASTE014113	3'UTR		ASTE009417	3'UTR					ASTE003548	5'UTR+Coding sequence		ASTE014143	5'UTR+Coding sequence
ASTE014118	3'UTR		ASTE011130	3'UTR					ASTE003574	5'UTR+Coding sequence		ASTE004269	5'UTR+Coding sequence
ASTE014164	3'UTR		ASTE009152	3'UTR					ASTE003591	5'UTR+Coding sequence		ASTE000967	5'UTR+Coding sequence
ASTE014170	3'UTR		ASTE009528	3'UTR					ASTE003592	5'UTR+Coding sequence		ASTE014030	5'UTR+Coding sequence
ASTE014181	3'UTR		ASTE009373	3'UTR					ASTE003600	5'UTR+Coding sequence		ASTE014781	5'UTR+Coding sequence
ASTE014230	3'UTR		ASTE006457	3'UTR					ASTE003650	5'UTR+Coding sequence		ASTE008204	5'UTR+Coding sequence
ASTE014232	3'UTR		ASTE010383	3'UTR					ASTE003810	5'UTR+Coding sequence		ASTE009366	5'UTR+Coding sequence
ASTE014307	3'UTR		ASTE009927	3'UTR					ASTE003837	5'UTR+Coding sequence		ASTE011065	5'UTR+Coding sequence
ASTE014312	3'UTR		ASTE006015	3'UTR					ASTE003878	5'UTR+Coding sequence		ASTE009373	5'UTR+Coding sequence
ASTE014313	3'UTR		ASTE008001	3'UTR					ASTE003892	5'UTR+Coding sequence		ASTE002724	5'UTR+Coding sequence
ASTE014335	3'UTR		ASTE006532	3'UTR					ASTE003905	5'UTR+Coding sequence		ASTE014812	5'UTR+Coding sequence
ASTE014342	3'UTR		ASTE011337	3'UTR					ASTE003961	5'UTR+Coding sequence		ASTE014631	5'UTR+Coding sequence
ASTE014352	3'UTR		ASTE010348	3'UTR					ASTE003984	5'UTR+Coding sequence		ASTE009795	5'UTR+Coding sequence
ASTE014361	3'UTR		ASTE006873	3'UTR					ASTE004022	5'UTR+Coding sequence		ASTE009998	5'UTR+Coding sequence
ASTE014362	3'UTR		ASTE009120	3'UTR					ASTE004025	5'UTR+Coding sequence		ASTE004681	5'UTR+Coding sequence
ASTE014404	3'UTR		ASTE005890	3'UTR					ASTE004029	5'UTR+Coding sequence		ASTE014922	5'UTR+Coding sequence
ASTE014445	3'UTR		ASTE005871	3'UTR					ASTE004081	5'UTR+Coding sequence		ASTE014899	5'UTR+Coding sequence
ASTE014478	3'UTR		ASTE009151	3'UTR					ASTE004091	5'UTR+Coding sequence		ASTE001567	5'UTR+Coding sequence
ASTE014488	3'UTR		ASTE009238	3'UTR					ASTE004100	5'UTR+Coding sequence		ASTE014535	5'UTR+Coding sequence
ASTE014491	3'UTR		ASTE008422	3'UTR					ASTE004108	5'UTR+Coding sequence		ASTE000224	5'UTR+Coding sequence
ASTE014499	3'UTR		ASTE008059	3'UTR					ASTE004115	5'UTR+Coding sequence		ASTE002801	5'UTR+Coding sequence
ASTE014535	3'UTR		ASTE009376	3'UTR					ASTE004126	5'UTR+Coding sequence		ASTE014234	5'UTR+Coding sequence
ASTE014552	3'UTR		ASTE007995	3'UTR					ASTE004150	5'UTR+Coding sequence		ASTE001069	5'UTR+Coding sequence
ASTE014585	3'UTR		ASTE011277	3'UTR					ASTE004172	5'UTR+Coding sequence		ASTE005764	5'UTR+Coding sequence
ASTE014588	3'UTR		ASTE005923	3'UTR					ASTE004200	5'UTR+Coding sequence		ASTE009221	5'UTR+Coding sequence
ASTE014605	3'UTR		ASTE009511	3'UTR					ASTE004264	5'UTR+Coding sequence		ASTE002420	5'UTR+Coding sequence
ASTE014608	3'UTR		ASTE007584	3'UTR					ASTE004359	5'UTR+Coding sequence		ASTE014797	5'UTR+Coding sequence
ASTE014621	3'UTR		ASTE011280	3'UTR					ASTE004512	5'UTR+Coding sequence		ASTE010784	5'UTR+Coding sequence
ASTE014623	3'UTR		ASTE006083	3'UTR					ASTE004524	5'UTR+Coding sequence		ASTE001021	5'UTR+Coding sequence
ASTE014636	3'UTR		ASTE010612	3'UTR					ASTE004530	5'UTR+Coding sequence		ASTE006334	5'UTR+Coding sequence
ASTE014661	3'UTR		ASTE006153	3'UTR					ASTE004666	5'UTR+Coding sequence		ASTE015044	5'UTR+Coding sequence
ASTE014669	3'UTR		ASTE006795	3'UTR					ASTE004671	5'UTR+Coding sequence		ASTE005171	5'UTR+Coding sequence
ASTE014679	3'UTR		ASTE006863	3'UTR					ASTE004699	5'UTR+Coding sequence		ASTE004409	5'UTR+Coding sequence
ASTE014694	3'UTR		ASTE006367	3'UTR					ASTE004733	5'UTR+Coding sequence		ASTE014212	5'UTR+Coding sequence
ASTE014705	3'UTR		ASTE008503	3'UTR					ASTE004740	5'UTR+Coding sequence		ASTE014300	5'UTR+Coding sequence
ASTE014764	3'UTR		ASTE010263	3'UTR					ASTE004800	5'UTR+Coding sequence		ASTE006895	5'UTR+Coding sequence
ASTE014766	3'UTR		ASTE009001	3'UTR					ASTE004849	5'UTR+Coding sequence		ASTE004033	5'UTR+Coding sequence
ASTE014767	3'UTR		ASTE008263	3'UTR					ASTE004869	5'UTR+Coding sequence		ASTE006901	5'UTR+Coding sequence
ASTE014785	3'UTR		ASTE010755	3'UTR					ASTE004928	5'UTR+Coding sequence		ASTE002606	5'UTR+Coding sequence
ASTE014800	3'UTR		ASTE006674	3'UTR					ASTE004965	5'UTR+Coding sequence		ASTE001225	5'UTR+Coding sequence
ASTE014824	3'UTR		ASTE009664	3'UTR					ASTE004968	5'UTR+Coding sequence		ASTE014639	5'UTR+Coding sequence
ASTE014828	3'UTR		ASTE006861	3'UTR					ASTE004988	5'UTR+Coding sequence		ASTE014731	5'UTR+Coding sequence
ASTE014863	3'UTR		ASTE014529	3'UTR					ASTE005003	5'UTR+Coding sequence		ASTE014217	5'UTR+Coding sequence
ASTE014891	3'UTR		ASTE014997	3'UTR					ASTE005089	5'UTR+Coding sequence
ASTE014899	3'UTR		ASTE014594	3'UTR					ASTE005092	5'UTR+Coding sequence
ASTE014913	3'UTR		ASTE014224	3'UTR					ASTE005108	5'UTR+Coding sequence
ASTE014921	3'UTR		ASTE014546	3'UTR					ASTE005125	5'UTR+Coding sequence
ASTE014943	3'UTR		ASTE014737	3'UTR					ASTE005272	5'UTR+Coding sequence
ASTE014945	3'UTR		ASTE014290	3'UTR					ASTE005284	5'UTR+Coding sequence
ASTE014951	3'UTR		ASTE014465	3'UTR					ASTE005293	5'UTR+Coding sequence
ASTE015007	3'UTR		ASTE014338	3'UTR					ASTE005306	5'UTR+Coding sequence
ASTE015031	3'UTR		ASTE014466	3'UTR					ASTE005317	5'UTR+Coding sequence
ASTE015032	3'UTR		ASTE014780	3'UTR					ASTE005359	5'UTR+Coding sequence
ASTE015035	3'UTR		ASTE014622	3'UTR					ASTE005367	5'UTR+Coding sequence
ASTE015044	3'UTR		ASTE011385	3'UTR					ASTE005378	5'UTR+Coding sequence
ASTE015076	3'UTR		ASTE014287	3'UTR					ASTE005407	5'UTR+Coding sequence
ASTE015083	3'UTR		ASTE014510	3'UTR					ASTE005441	5'UTR+Coding sequence
ASTE015106	3'UTR		ASTE011700	3'UTR					ASTE005455	5'UTR+Coding sequence
ASTE015123	3'UTR		ASTE014352	3'UTR					ASTE005504	5'UTR+Coding sequence
ASTE015132	3'UTR		ASTE014486	3'UTR					ASTE005524	5'UTR+Coding sequence
ASTE015162	3'UTR		ASTE014347	3'UTR					ASTE005586	5'UTR+Coding sequence
ASTE015176	3'UTR		ASTE014278	3'UTR					ASTE005605	5'UTR+Coding sequence
ASTE015180	3'UTR		ASTE015242	3'UTR					ASTE005648	5'UTR+Coding sequence
ASTE015202	3'UTR		ASTE014090	3'UTR					ASTE005673	5'UTR+Coding sequence
ASTE015289	3'UTR		ASTE014373	3'UTR					ASTE005675	5'UTR+Coding sequence
ASTE000015	3'UTR		ASTE011408	3'UTR					ASTE005689	5'UTR+Coding sequence
ASTE000033	3'UTR		ASTE014573	3'UTR					ASTE005699	5'UTR+Coding sequence
ASTE000139	3'UTR		ASTE015152	3'UTR					ASTE005743	5'UTR+Coding sequence
ASTE000141	3'UTR		ASTE014150	3'UTR					ASTE005780	5'UTR+Coding sequence
ASTE000146	3'UTR		ASTE014141	3'UTR					ASTE005837	5'UTR+Coding sequence
ASTE000165	3'UTR		ASTE015241	3'UTR					ASTE005861	5'UTR+Coding sequence
ASTE000198	3'UTR		ASTE014988	3'UTR					ASTE005875	5'UTR+Coding sequence
ASTE000272	3'UTR		ASTE014066	3'UTR					ASTE005890	5'UTR+Coding sequence
ASTE000379	3'UTR		ASTE014158	3'UTR					ASTE005891	5'UTR+Coding sequence
ASTE000405	3'UTR		ASTE014906	3'UTR					ASTE005899	5'UTR+Coding sequence
ASTE000424	3'UTR		ASTE014474	3'UTR					ASTE005905	5'UTR+Coding sequence
ASTE000434	3'UTR		ASTE015042	3'UTR					ASTE005907	5'UTR+Coding sequence
ASTE000485	3'UTR		ASTE014688	3'UTR					ASTE005937	5'UTR+Coding sequence
ASTE000510	3'UTR		ASTE014077	3'UTR					ASTE006002	5'UTR+Coding sequence
ASTE000721	3'UTR		ASTE015167	3'UTR					ASTE006029	5'UTR+Coding sequence
ASTE000737	3'UTR		ASTE014008	3'UTR					ASTE006104	5'UTR+Coding sequence
ASTE000841	3'UTR		ASTE014002	3'UTR					ASTE006146	5'UTR+Coding sequence
ASTE000859	3'UTR		ASTE014984	3'UTR					ASTE006147	5'UTR+Coding sequence
ASTE000880	3'UTR		ASTE015188	3'UTR					ASTE006167	5'UTR+Coding sequence
ASTE000933	3'UTR		ASTE011660	3'UTR					ASTE006197	5'UTR+Coding sequence
ASTE000957	3'UTR		ASTE014269	3'UTR					ASTE006245	5'UTR+Coding sequence
ASTE000995	3'UTR		ASTE014642	3'UTR					ASTE006306	5'UTR+Coding sequence
ASTE001006	3'UTR		ASTE014170	3'UTR					ASTE006344	5'UTR+Coding sequence
ASTE001080	3'UTR		ASTE011387	3'UTR					ASTE006346	5'UTR+Coding sequence
ASTE001083	3'UTR		ASTE014779	3'UTR					ASTE006355	5'UTR+Coding sequence
ASTE001115	3'UTR		ASTE014782	3'UTR					ASTE006420	5'UTR+Coding sequence
ASTE001195	3'UTR		ASTE015179	3'UTR					ASTE006423	5'UTR+Coding sequence
ASTE001212	3'UTR		ASTE014130	3'UTR					ASTE006439	5'UTR+Coding sequence
ASTE001220	3'UTR		ASTE014812	3'UTR					ASTE006441	5'UTR+Coding sequence
ASTE001225	3'UTR		ASTE014845	3'UTR					ASTE006467	5'UTR+Coding sequence
ASTE001233	3'UTR		ASTE014816	3'UTR					ASTE006474	5'UTR+Coding sequence
ASTE001288	3'UTR		ASTE014476	3'UTR					ASTE006502	5'UTR+Coding sequence
ASTE001304	3'UTR		ASTE015264	3'UTR					ASTE006582	5'UTR+Coding sequence
ASTE001420	3'UTR		ASTE015274	3'UTR					ASTE006676	5'UTR+Coding sequence
ASTE001423	3'UTR		ASTE014112	3'UTR					ASTE006695	5'UTR+Coding sequence
ASTE001524	3'UTR		ASTE011729	3'UTR					ASTE006709	5'UTR+Coding sequence
ASTE001528	3'UTR		ASTE015001	3'UTR					ASTE006728	5'UTR+Coding sequence
ASTE001536	3'UTR		ASTE014923	3'UTR					ASTE006769	5'UTR+Coding sequence
ASTE001565	3'UTR		ASTE014962	3'UTR					ASTE006818	5'UTR+Coding sequence
ASTE001580	3'UTR		ASTE014595	3'UTR					ASTE006825	5'UTR+Coding sequence
ASTE001612	3'UTR		ASTE014716	3'UTR					ASTE006864	5'UTR+Coding sequence
ASTE001663	3'UTR		ASTE015092	3'UTR					ASTE006872	5'UTR+Coding sequence
ASTE001672	3'UTR		ASTE014023	3'UTR					ASTE006937	5'UTR+Coding sequence
ASTE001699	3'UTR		ASTE015159	3'UTR					ASTE006977	5'UTR+Coding sequence
ASTE001796	3'UTR		ASTE014904	3'UTR					ASTE006982	5'UTR+Coding sequence
ASTE001820	3'UTR		ASTE015259	3'UTR					ASTE007014	5'UTR+Coding sequence
ASTE001842	3'UTR		ASTE014043	3'UTR					ASTE007020	5'UTR+Coding sequence
ASTE001938	3'UTR		ASTE014661	3'UTR					ASTE007068	5'UTR+Coding sequence
ASTE001941	3'UTR		ASTE014367	3'UTR					ASTE007073	5'UTR+Coding sequence
ASTE001962	3'UTR		ASTE014799	3'UTR					ASTE007128	5'UTR+Coding sequence
ASTE001992	3'UTR		ASTE015135	3'UTR					ASTE007162	5'UTR+Coding sequence
ASTE001998	3'UTR		ASTE014667	3'UTR					ASTE007187	5'UTR+Coding sequence
ASTE002002	3'UTR		ASTE014795	3'UTR					ASTE007220	5'UTR+Coding sequence
ASTE002017	3'UTR		ASTE014055	3'UTR					ASTE007261	5'UTR+Coding sequence
ASTE002053	3'UTR		ASTE014703	3'UTR					ASTE007287	5'UTR+Coding sequence
ASTE002102	3'UTR		ASTE014663	3'UTR					ASTE007290	5'UTR+Coding sequence
ASTE002116	3'UTR		ASTE014400	3'UTR					ASTE007384	5'UTR+Coding sequence
ASTE002131	3'UTR		ASTE015162	3'UTR					ASTE007411	5'UTR+Coding sequence
ASTE002223	3'UTR		ASTE011511	3'UTR					ASTE007423	5'UTR+Coding sequence
ASTE002254	3'UTR		ASTE014541	3'UTR					ASTE007449	5'UTR+Coding sequence
ASTE002271	3'UTR		ASTE015130	3'UTR					ASTE007454	5'UTR+Coding sequence
ASTE002342	3'UTR		ASTE014608	3'UTR					ASTE007481	5'UTR+Coding sequence
ASTE002379	3'UTR		ASTE014822	3'UTR					ASTE007534	5'UTR+Coding sequence
ASTE002475	3'UTR		ASTE014161	3'UTR					ASTE007537	5'UTR+Coding sequence
ASTE002495	3'UTR		ASTE014840	3'UTR					ASTE007592	5'UTR+Coding sequence
ASTE002590	3'UTR		ASTE000009	5'UTR+Coding sequence					ASTE007664	5'UTR+Coding sequence
ASTE002591	3'UTR		ASTE000017	5'UTR+Coding sequence					ASTE007674	5'UTR+Coding sequence
ASTE002611	3'UTR		ASTE000044	5'UTR+Coding sequence					ASTE007741	5'UTR+Coding sequence
ASTE002654	3'UTR		ASTE000057	5'UTR+Coding sequence					ASTE007749	5'UTR+Coding sequence
ASTE002661	3'UTR		ASTE000058	5'UTR+Coding sequence					ASTE007754	5'UTR+Coding sequence
ASTE002715	3'UTR		ASTE000071	5'UTR+Coding sequence					ASTE007838	5'UTR+Coding sequence
ASTE002720	3'UTR		ASTE000090	5'UTR+Coding sequence					ASTE007970	5'UTR+Coding sequence
ASTE002730	3'UTR		ASTE000092	5'UTR+Coding sequence					ASTE007986	5'UTR+Coding sequence
ASTE002738	3'UTR		ASTE000097	5'UTR+Coding sequence					ASTE007995	5'UTR+Coding sequence
ASTE002770	3'UTR		ASTE000121	5'UTR+Coding sequence					ASTE008044	5'UTR+Coding sequence
ASTE002815	3'UTR		ASTE000123	5'UTR+Coding sequence					ASTE008045	5'UTR+Coding sequence
ASTE002820	3'UTR		ASTE000127	5'UTR+Coding sequence					ASTE008054	5'UTR+Coding sequence
ASTE002823	3'UTR		ASTE000132	5'UTR+Coding sequence					ASTE008069	5'UTR+Coding sequence
ASTE002868	3'UTR		ASTE000133	5'UTR+Coding sequence					ASTE008082	5'UTR+Coding sequence
ASTE002985	3'UTR		ASTE000136	5'UTR+Coding sequence					ASTE008087	5'UTR+Coding sequence
ASTE003000	3'UTR		ASTE000138	5'UTR+Coding sequence					ASTE008102	5'UTR+Coding sequence
ASTE003008	3'UTR		ASTE000140	5'UTR+Coding sequence					ASTE008129	5'UTR+Coding sequence
ASTE003036	3'UTR		ASTE000147	5'UTR+Coding sequence					ASTE008225	5'UTR+Coding sequence
ASTE003055	3'UTR		ASTE000176	5'UTR+Coding sequence					ASTE008256	5'UTR+Coding sequence
ASTE003135	3'UTR		ASTE000189	5'UTR+Coding sequence					ASTE008268	5'UTR+Coding sequence
ASTE003151	3'UTR		ASTE000206	5'UTR+Coding sequence					ASTE008404	5'UTR+Coding sequence
ASTE003161	3'UTR		ASTE000208	5'UTR+Coding sequence					ASTE008424	5'UTR+Coding sequence
ASTE003234	3'UTR		ASTE000214	5'UTR+Coding sequence					ASTE008427	5'UTR+Coding sequence
ASTE003242	3'UTR		ASTE000223	5'UTR+Coding sequence					ASTE008462	5'UTR+Coding sequence
ASTE003278	3'UTR		ASTE000224	5'UTR+Coding sequence					ASTE008470	5'UTR+Coding sequence
ASTE003289	3'UTR		ASTE000231	5'UTR+Coding sequence					ASTE008501	5'UTR+Coding sequence
ASTE003297	3'UTR		ASTE000237	5'UTR+Coding sequence					ASTE008505	5'UTR+Coding sequence
ASTE003419	3'UTR		ASTE000269	5'UTR+Coding sequence					ASTE008550	5'UTR+Coding sequence
ASTE003436	3'UTR		ASTE000279	5'UTR+Coding sequence					ASTE008576	5'UTR+Coding sequence
ASTE003464	3'UTR		ASTE000290	5'UTR+Coding sequence					ASTE008577	5'UTR+Coding sequence
ASTE003488	3'UTR		ASTE000298	5'UTR+Coding sequence					ASTE008611	5'UTR+Coding sequence
ASTE003492	3'UTR		ASTE000299	5'UTR+Coding sequence					ASTE008613	5'UTR+Coding sequence
ASTE003527	3'UTR		ASTE000303	5'UTR+Coding sequence					ASTE008658	5'UTR+Coding sequence
ASTE003555	3'UTR		ASTE000306	5'UTR+Coding sequence					ASTE008676	5'UTR+Coding sequence
ASTE003651	3'UTR		ASTE000310	5'UTR+Coding sequence					ASTE008702	5'UTR+Coding sequence
ASTE003655	3'UTR		ASTE000339	5'UTR+Coding sequence					ASTE008743	5'UTR+Coding sequence
ASTE003736	3'UTR		ASTE000342	5'UTR+Coding sequence					ASTE008768	5'UTR+Coding sequence
ASTE003742	3'UTR		ASTE000345	5'UTR+Coding sequence					ASTE008770	5'UTR+Coding sequence
ASTE003762	3'UTR		ASTE000347	5'UTR+Coding sequence					ASTE008795	5'UTR+Coding sequence
ASTE003769	3'UTR		ASTE000348	5'UTR+Coding sequence					ASTE008800	5'UTR+Coding sequence
ASTE003851	3'UTR		ASTE000351	5'UTR+Coding sequence					ASTE008828	5'UTR+Coding sequence
ASTE003875	3'UTR		ASTE000376	5'UTR+Coding sequence					ASTE008845	5'UTR+Coding sequence
ASTE003906	3'UTR		ASTE000393	5'UTR+Coding sequence					ASTE008869	5'UTR+Coding sequence
ASTE003938	3'UTR		ASTE000394	5'UTR+Coding sequence					ASTE008873	5'UTR+Coding sequence
ASTE004028	3'UTR		ASTE000395	5'UTR+Coding sequence					ASTE008874	5'UTR+Coding sequence
ASTE004133	3'UTR		ASTE000397	5'UTR+Coding sequence					ASTE008958	5'UTR+Coding sequence
ASTE004151	3'UTR		ASTE000407	5'UTR+Coding sequence					ASTE009032	5'UTR+Coding sequence
ASTE004185	3'UTR		ASTE000426	5'UTR+Coding sequence					ASTE009105	5'UTR+Coding sequence
ASTE004227	3'UTR		ASTE000438	5'UTR+Coding sequence					ASTE009172	5'UTR+Coding sequence
ASTE004248	3'UTR		ASTE000455	5'UTR+Coding sequence					ASTE009194	5'UTR+Coding sequence
ASTE004396	3'UTR		ASTE000484	5'UTR+Coding sequence					ASTE009258	5'UTR+Coding sequence
ASTE004416	3'UTR		ASTE000502	5'UTR+Coding sequence					ASTE009310	5'UTR+Coding sequence
ASTE004495	3'UTR		ASTE000515	5'UTR+Coding sequence					ASTE009311	5'UTR+Coding sequence
ASTE004509	3'UTR		ASTE000516	5'UTR+Coding sequence					ASTE009344	5'UTR+Coding sequence
ASTE004554	3'UTR		ASTE000534	5'UTR+Coding sequence					ASTE009374	5'UTR+Coding sequence
ASTE004676	3'UTR		ASTE000539	5'UTR+Coding sequence					ASTE009438	5'UTR+Coding sequence
ASTE004707	3'UTR		ASTE000545	5'UTR+Coding sequence					ASTE009465	5'UTR+Coding sequence
ASTE004871	3'UTR		ASTE000550	5'UTR+Coding sequence					ASTE009483	5'UTR+Coding sequence
ASTE004878	3'UTR		ASTE000562	5'UTR+Coding sequence					ASTE009557	5'UTR+Coding sequence
ASTE004898	3'UTR		ASTE000563	5'UTR+Coding sequence					ASTE009571	5'UTR+Coding sequence
ASTE005012	3'UTR		ASTE000567	5'UTR+Coding sequence					ASTE009598	5'UTR+Coding sequence
ASTE005037	3'UTR		ASTE000578	5'UTR+Coding sequence					ASTE009609	5'UTR+Coding sequence
ASTE005043	3'UTR		ASTE000610	5'UTR+Coding sequence					ASTE009724	5'UTR+Coding sequence
ASTE005190	3'UTR		ASTE000612	5'UTR+Coding sequence					ASTE009730	5'UTR+Coding sequence
ASTE005211	3'UTR		ASTE000616	5'UTR+Coding sequence					ASTE009742	5'UTR+Coding sequence
ASTE005367	3'UTR		ASTE000621	5'UTR+Coding sequence					ASTE009746	5'UTR+Coding sequence
ASTE005394	3'UTR		ASTE000623	5'UTR+Coding sequence					ASTE009766	5'UTR+Coding sequence
ASTE005413	3'UTR		ASTE000625	5'UTR+Coding sequence					ASTE009808	5'UTR+Coding sequence
ASTE005448	3'UTR		ASTE000627	5'UTR+Coding sequence					ASTE009832	5'UTR+Coding sequence
ASTE005492	3'UTR		ASTE000640	5'UTR+Coding sequence					ASTE009855	5'UTR+Coding sequence
ASTE005613	3'UTR		ASTE000653	5'UTR+Coding sequence					ASTE009886	5'UTR+Coding sequence
ASTE005749	3'UTR		ASTE000661	5'UTR+Coding sequence					ASTE009893	5'UTR+Coding sequence
ASTE005765	3'UTR		ASTE000693	5'UTR+Coding sequence					ASTE009960	5'UTR+Coding sequence
ASTE005804	3'UTR		ASTE000703	5'UTR+Coding sequence					ASTE009971	5'UTR+Coding sequence
ASTE005884	3'UTR		ASTE000706	5'UTR+Coding sequence					ASTE009975	5'UTR+Coding sequence
ASTE005890	3'UTR		ASTE000716	5'UTR+Coding sequence					ASTE010032	5'UTR+Coding sequence
ASTE005923	3'UTR		ASTE000731	5'UTR+Coding sequence					ASTE010050	5'UTR+Coding sequence
ASTE006015	3'UTR		ASTE000733	5'UTR+Coding sequence					ASTE010054	5'UTR+Coding sequence
ASTE006064	3'UTR		ASTE000764	5'UTR+Coding sequence					ASTE010055	5'UTR+Coding sequence
ASTE006078	3'UTR		ASTE000772	5'UTR+Coding sequence					ASTE010063	5'UTR+Coding sequence
ASTE006086	3'UTR		ASTE000785	5'UTR+Coding sequence					ASTE010066	5'UTR+Coding sequence
ASTE006087	3'UTR		ASTE000788	5'UTR+Coding sequence					ASTE010090	5'UTR+Coding sequence
ASTE006127	3'UTR		ASTE000794	5'UTR+Coding sequence					ASTE010098	5'UTR+Coding sequence
ASTE006210	3'UTR		ASTE000817	5'UTR+Coding sequence					ASTE010106	5'UTR+Coding sequence
ASTE006254	3'UTR		ASTE000830	5'UTR+Coding sequence					ASTE010110	5'UTR+Coding sequence
ASTE006338	3'UTR		ASTE000877	5'UTR+Coding sequence					ASTE010117	5'UTR+Coding sequence
ASTE006342	3'UTR		ASTE000890	5'UTR+Coding sequence					ASTE010126	5'UTR+Coding sequence
ASTE006348	3'UTR		ASTE000893	5'UTR+Coding sequence					ASTE010169	5'UTR+Coding sequence
ASTE006367	3'UTR		ASTE000902	5'UTR+Coding sequence					ASTE010201	5'UTR+Coding sequence
ASTE006407	3'UTR		ASTE000909	5'UTR+Coding sequence					ASTE010220	5'UTR+Coding sequence
ASTE006436	3'UTR		ASTE000928	5'UTR+Coding sequence					ASTE010276	5'UTR+Coding sequence
ASTE006450	3'UTR		ASTE000959	5'UTR+Coding sequence					ASTE010314	5'UTR+Coding sequence
ASTE006452	3'UTR		ASTE000978	5'UTR+Coding sequence					ASTE010328	5'UTR+Coding sequence
ASTE006466	3'UTR		ASTE000983	5'UTR+Coding sequence					ASTE010334	5'UTR+Coding sequence
ASTE006476	3'UTR		ASTE000993	5'UTR+Coding sequence					ASTE010340	5'UTR+Coding sequence
ASTE006480	3'UTR		ASTE000999	5'UTR+Coding sequence					ASTE010343	5'UTR+Coding sequence
ASTE006486	3'UTR		ASTE001000	5'UTR+Coding sequence					ASTE010358	5'UTR+Coding sequence
ASTE006488	3'UTR		ASTE001031	5'UTR+Coding sequence					ASTE010389	5'UTR+Coding sequence
ASTE006511	3'UTR		ASTE001060	5'UTR+Coding sequence					ASTE010429	5'UTR+Coding sequence
ASTE006512	3'UTR		ASTE001062	5'UTR+Coding sequence					ASTE010458	5'UTR+Coding sequence
ASTE006567	3'UTR		ASTE001064	5'UTR+Coding sequence					ASTE010468	5'UTR+Coding sequence
ASTE006618	3'UTR		ASTE001086	5'UTR+Coding sequence					ASTE010529	5'UTR+Coding sequence
ASTE006628	3'UTR		ASTE001091	5'UTR+Coding sequence					ASTE010577	5'UTR+Coding sequence
ASTE006636	3'UTR		ASTE001097	5'UTR+Coding sequence					ASTE010586	5'UTR+Coding sequence
ASTE006732	3'UTR		ASTE001102	5'UTR+Coding sequence					ASTE010672	5'UTR+Coding sequence
ASTE006786	3'UTR		ASTE001110	5'UTR+Coding sequence					ASTE010675	5'UTR+Coding sequence
ASTE006791	3'UTR		ASTE001118	5'UTR+Coding sequence					ASTE010702	5'UTR+Coding sequence
ASTE006795	3'UTR		ASTE001171	5'UTR+Coding sequence					ASTE010715	5'UTR+Coding sequence
ASTE006850	3'UTR		ASTE001190	5'UTR+Coding sequence					ASTE010757	5'UTR+Coding sequence
ASTE006902	3'UTR		ASTE001206	5'UTR+Coding sequence					ASTE010783	5'UTR+Coding sequence
ASTE007016	3'UTR		ASTE001212	5'UTR+Coding sequence					ASTE010786	5'UTR+Coding sequence
ASTE007049	3'UTR		ASTE001213	5'UTR+Coding sequence					ASTE010806	5'UTR+Coding sequence
ASTE007053	3'UTR		ASTE001220	5'UTR+Coding sequence					ASTE010808	5'UTR+Coding sequence
ASTE007099	3'UTR		ASTE001227	5'UTR+Coding sequence					ASTE010844	5'UTR+Coding sequence
ASTE007172	3'UTR		ASTE001233	5'UTR+Coding sequence					ASTE010851	5'UTR+Coding sequence
ASTE007397	3'UTR		ASTE001236	5'UTR+Coding sequence					ASTE010856	5'UTR+Coding sequence
ASTE007427	3'UTR		ASTE001247	5'UTR+Coding sequence					ASTE010858	5'UTR+Coding sequence
ASTE007474	3'UTR		ASTE001256	5'UTR+Coding sequence					ASTE010913	5'UTR+Coding sequence
ASTE007484	3'UTR		ASTE001263	5'UTR+Coding sequence					ASTE010953	5'UTR+Coding sequence
ASTE007739	3'UTR		ASTE001268	5'UTR+Coding sequence					ASTE010954	5'UTR+Coding sequence
ASTE007780	3'UTR		ASTE001278	5'UTR+Coding sequence					ASTE010997	5'UTR+Coding sequence
ASTE007881	3'UTR		ASTE001282	5'UTR+Coding sequence					ASTE011084	5'UTR+Coding sequence
ASTE007889	3'UTR		ASTE001283	5'UTR+Coding sequence					ASTE011096	5'UTR+Coding sequence
ASTE007942	3'UTR		ASTE001311	5'UTR+Coding sequence					ASTE011123	5'UTR+Coding sequence
ASTE007948	3'UTR		ASTE001315	5'UTR+Coding sequence					ASTE011164	5'UTR+Coding sequence
ASTE008051	3'UTR		ASTE001327	5'UTR+Coding sequence					ASTE011168	5'UTR+Coding sequence
ASTE008061	3'UTR		ASTE001329	5'UTR+Coding sequence					ASTE011213	5'UTR+Coding sequence
ASTE008166	3'UTR		ASTE001331	5'UTR+Coding sequence					ASTE011218	5'UTR+Coding sequence
ASTE008196	3'UTR		ASTE001333	5'UTR+Coding sequence					ASTE011267	5'UTR+Coding sequence
ASTE008247	3'UTR		ASTE001335	5'UTR+Coding sequence					ASTE011315	5'UTR+Coding sequence
ASTE008258	3'UTR		ASTE001340	5'UTR+Coding sequence					ASTE011388	5'UTR+Coding sequence
ASTE008699	3'UTR		ASTE001345	5'UTR+Coding sequence					ASTE011428	5'UTR+Coding sequence
ASTE008718	3'UTR		ASTE001379	5'UTR+Coding sequence					ASTE011522	5'UTR+Coding sequence
ASTE008721	3'UTR		ASTE001381	5'UTR+Coding sequence					ASTE011561	5'UTR+Coding sequence
ASTE008740	3'UTR		ASTE001391	5'UTR+Coding sequence					ASTE011583	5'UTR+Coding sequence
ASTE008802	3'UTR		ASTE001397	5'UTR+Coding sequence					ASTE011641	5'UTR+Coding sequence
ASTE008923	3'UTR		ASTE001399	5'UTR+Coding sequence					ASTE011730	5'UTR+Coding sequence
ASTE008935	3'UTR		ASTE001414	5'UTR+Coding sequence					ASTE011740	5'UTR+Coding sequence
ASTE009037	3'UTR		ASTE001441	5'UTR+Coding sequence					ASTE011764	5'UTR+Coding sequence
ASTE009158	3'UTR		ASTE001454	5'UTR+Coding sequence					ASTE011792	5'UTR+Coding sequence
ASTE009164	3'UTR		ASTE001460	5'UTR+Coding sequence					ASTE014047	5'UTR+Coding sequence
ASTE009176	3'UTR		ASTE001463	5'UTR+Coding sequence					ASTE014097	5'UTR+Coding sequence
ASTE009227	3'UTR		ASTE001494	5'UTR+Coding sequence					ASTE014111	5'UTR+Coding sequence
ASTE009248	3'UTR		ASTE001498	5'UTR+Coding sequence					ASTE014119	5'UTR+Coding sequence
ASTE009303	3'UTR		ASTE001522	5'UTR+Coding sequence					ASTE014123	5'UTR+Coding sequence
ASTE009313	3'UTR		ASTE001535	5'UTR+Coding sequence					ASTE014137	5'UTR+Coding sequence
ASTE009371	3'UTR		ASTE001569	5'UTR+Coding sequence					ASTE014179	5'UTR+Coding sequence
ASTE009379	3'UTR		ASTE001570	5'UTR+Coding sequence					ASTE014207	5'UTR+Coding sequence
ASTE009388	3'UTR		ASTE001572	5'UTR+Coding sequence					ASTE014210	5'UTR+Coding sequence
ASTE009415	3'UTR		ASTE001578	5'UTR+Coding sequence					ASTE014214	5'UTR+Coding sequence
ASTE009417	3'UTR		ASTE001585	5'UTR+Coding sequence					ASTE014248	5'UTR+Coding sequence
ASTE009449	3'UTR		ASTE001588	5'UTR+Coding sequence					ASTE014363	5'UTR+Coding sequence
ASTE009552	3'UTR		ASTE001598	5'UTR+Coding sequence					ASTE014402	5'UTR+Coding sequence
ASTE009651	3'UTR		ASTE001608	5'UTR+Coding sequence					ASTE014411	5'UTR+Coding sequence
ASTE009662	3'UTR		ASTE001621	5'UTR+Coding sequence					ASTE014438	5'UTR+Coding sequence
ASTE009677	3'UTR		ASTE001637	5'UTR+Coding sequence					ASTE014525	5'UTR+Coding sequence
ASTE009715	3'UTR		ASTE001645	5'UTR+Coding sequence					ASTE014542	5'UTR+Coding sequence
ASTE009870	3'UTR		ASTE001684	5'UTR+Coding sequence					ASTE014549	5'UTR+Coding sequence
ASTE009885	3'UTR		ASTE001695	5'UTR+Coding sequence					ASTE014622	5'UTR+Coding sequence
ASTE009952	3'UTR		ASTE001709	5'UTR+Coding sequence					ASTE014638	5'UTR+Coding sequence
ASTE009987	3'UTR		ASTE001714	5'UTR+Coding sequence					ASTE014813	5'UTR+Coding sequence
ASTE009999	3'UTR		ASTE001715	5'UTR+Coding sequence					ASTE014826	5'UTR+Coding sequence
ASTE010156	3'UTR		ASTE001716	5'UTR+Coding sequence					ASTE014828	5'UTR+Coding sequence
ASTE010272	3'UTR		ASTE001730	5'UTR+Coding sequence					ASTE014856	5'UTR+Coding sequence
ASTE010282	3'UTR		ASTE001748	5'UTR+Coding sequence					ASTE014874	5'UTR+Coding sequence
ASTE010359	3'UTR		ASTE001760	5'UTR+Coding sequence					ASTE014903	5'UTR+Coding sequence
ASTE010521	3'UTR		ASTE001761	5'UTR+Coding sequence					ASTE014938	5'UTR+Coding sequence
ASTE010546	3'UTR		ASTE001770	5'UTR+Coding sequence					ASTE014957	5'UTR+Coding sequence
ASTE010551	3'UTR		ASTE001779	5'UTR+Coding sequence					ASTE015051	5'UTR+Coding sequence
ASTE010552	3'UTR		ASTE001786	5'UTR+Coding sequence					ASTE015093	5'UTR+Coding sequence
ASTE010653	3'UTR		ASTE001794	5'UTR+Coding sequence					ASTE015100	5'UTR+Coding sequence
ASTE010734	3'UTR		ASTE001823	5'UTR+Coding sequence					ASTE015117	5'UTR+Coding sequence
ASTE010762	3'UTR		ASTE001834	5'UTR+Coding sequence					ASTE015469	5'UTR+Coding sequence
ASTE010784	3'UTR		ASTE001838	5'UTR+Coding sequence
ASTE010788	3'UTR		ASTE001845	5'UTR+Coding sequence
ASTE010810	3'UTR		ASTE001860	5'UTR+Coding sequence
ASTE010855	3'UTR		ASTE001863	5'UTR+Coding sequence
ASTE010858	3'UTR		ASTE001873	5'UTR+Coding sequence
ASTE010904	3'UTR		ASTE001883	5'UTR+Coding sequence
ASTE010939	3'UTR		ASTE001884	5'UTR+Coding sequence
ASTE011125	3'UTR		ASTE001908	5'UTR+Coding sequence
ASTE011143	3'UTR		ASTE001913	5'UTR+Coding sequence
ASTE011212	3'UTR		ASTE001915	5'UTR+Coding sequence
ASTE011310	3'UTR		ASTE001919	5'UTR+Coding sequence
ASTE011421	3'UTR		ASTE001927	5'UTR+Coding sequence
ASTE011451	3'UTR		ASTE001939	5'UTR+Coding sequence
ASTE011491	3'UTR		ASTE001943	5'UTR+Coding sequence
ASTE011602	3'UTR		ASTE001978	5'UTR+Coding sequence
ASTE011681	3'UTR		ASTE001980	5'UTR+Coding sequence
ASTE011710	3'UTR		ASTE001983	5'UTR+Coding sequence
ASTE011714	3'UTR		ASTE001996	5'UTR+Coding sequence
ASTE014002	3'UTR		ASTE002000	5'UTR+Coding sequence
ASTE014005	3'UTR		ASTE002005	5'UTR+Coding sequence
ASTE014008	3'UTR		ASTE002009	5'UTR+Coding sequence
ASTE014017	3'UTR		ASTE002038	5'UTR+Coding sequence
ASTE014026	3'UTR		ASTE002046	5'UTR+Coding sequence
ASTE014044	3'UTR		ASTE002049	5'UTR+Coding sequence
ASTE014076	3'UTR		ASTE002059	5'UTR+Coding sequence
ASTE014095	3'UTR		ASTE002070	5'UTR+Coding sequence
ASTE014102	3'UTR		ASTE002084	5'UTR+Coding sequence
ASTE014105	3'UTR		ASTE002094	5'UTR+Coding sequence
ASTE014141	3'UTR		ASTE002111	5'UTR+Coding sequence
ASTE014146	3'UTR		ASTE002133	5'UTR+Coding sequence
ASTE014151	3'UTR		ASTE002135	5'UTR+Coding sequence
ASTE014156	3'UTR		ASTE002142	5'UTR+Coding sequence
ASTE014161	3'UTR		ASTE002147	5'UTR+Coding sequence
ASTE014178	3'UTR		ASTE002163	5'UTR+Coding sequence
ASTE014229	3'UTR		ASTE002201	5'UTR+Coding sequence
ASTE014250	3'UTR		ASTE002213	5'UTR+Coding sequence
ASTE014254	3'UTR		ASTE002218	5'UTR+Coding sequence
ASTE014265	3'UTR		ASTE002238	5'UTR+Coding sequence
ASTE014272	3'UTR		ASTE002245	5'UTR+Coding sequence
ASTE014284	3'UTR		ASTE002252	5'UTR+Coding sequence
ASTE014306	3'UTR		ASTE002258	5'UTR+Coding sequence
ASTE014353	3'UTR		ASTE002264	5'UTR+Coding sequence
ASTE014379	3'UTR		ASTE002274	5'UTR+Coding sequence
ASTE014390	3'UTR		ASTE002281	5'UTR+Coding sequence
ASTE014411	3'UTR		ASTE002292	5'UTR+Coding sequence
ASTE014462	3'UTR		ASTE002297	5'UTR+Coding sequence
ASTE014474	3'UTR		ASTE002309	5'UTR+Coding sequence
ASTE014530	3'UTR		ASTE002310	5'UTR+Coding sequence
ASTE014557	3'UTR		ASTE002327	5'UTR+Coding sequence
ASTE014634	3'UTR		ASTE002334	5'UTR+Coding sequence
ASTE014663	3'UTR		ASTE002337	5'UTR+Coding sequence
ASTE014697	3'UTR		ASTE002345	5'UTR+Coding sequence
ASTE014704	3'UTR		ASTE002346	5'UTR+Coding sequence
ASTE014753	3'UTR		ASTE002361	5'UTR+Coding sequence
ASTE014765	3'UTR		ASTE002376	5'UTR+Coding sequence
ASTE014794	3'UTR		ASTE002388	5'UTR+Coding sequence
ASTE014804	3'UTR		ASTE002392	5'UTR+Coding sequence
ASTE014843	3'UTR		ASTE002397	5'UTR+Coding sequence
ASTE014868	3'UTR		ASTE002406	5'UTR+Coding sequence
ASTE014914	3'UTR		ASTE002417	5'UTR+Coding sequence
ASTE014935	3'UTR		ASTE002424	5'UTR+Coding sequence
ASTE014940	3'UTR		ASTE002428	5'UTR+Coding sequence
ASTE014952	3'UTR		ASTE002441	5'UTR+Coding sequence
ASTE014987	3'UTR		ASTE002446	5'UTR+Coding sequence
ASTE015115	3'UTR		ASTE002450	5'UTR+Coding sequence
ASTE015129	3'UTR		ASTE002452	5'UTR+Coding sequence
ASTE015131	3'UTR		ASTE002453	5'UTR+Coding sequence
ASTE015135	3'UTR		ASTE002460	5'UTR+Coding sequence
ASTE015149	3'UTR		ASTE002467	5'UTR+Coding sequence
ASTE015166	3'UTR		ASTE002482	5'UTR+Coding sequence
ASTE015197	3'UTR		ASTE002483	5'UTR+Coding sequence
ASTE015201	3'UTR		ASTE002490	5'UTR+Coding sequence
ASTE015222	3'UTR		ASTE002507	5'UTR+Coding sequence
ASTE015255	3'UTR		ASTE002530	5'UTR+Coding sequence
ASTE015260	3'UTR		ASTE002531	5'UTR+Coding sequence
ASTE015267	3'UTR		ASTE002535	5'UTR+Coding sequence
ASTE015281	3'UTR		ASTE002551	5'UTR+Coding sequence
ASTE015306	3'UTR		ASTE002555	5'UTR+Coding sequence
ASTE000001	5'UTR+Coding sequence		ASTE002565	5'UTR+Coding sequence
ASTE000004	5'UTR+Coding sequence		ASTE002569	5'UTR+Coding sequence
ASTE000007	5'UTR+Coding sequence		ASTE002572	5'UTR+Coding sequence
ASTE000014	5'UTR+Coding sequence		ASTE002576	5'UTR+Coding sequence
ASTE000016	5'UTR+Coding sequence		ASTE002589	5'UTR+Coding sequence
ASTE000018	5'UTR+Coding sequence		ASTE002594	5'UTR+Coding sequence
ASTE000020	5'UTR+Coding sequence		ASTE002602	5'UTR+Coding sequence
ASTE000021	5'UTR+Coding sequence		ASTE002603	5'UTR+Coding sequence
ASTE000027	5'UTR+Coding sequence		ASTE002619	5'UTR+Coding sequence
ASTE000028	5'UTR+Coding sequence		ASTE002623	5'UTR+Coding sequence
ASTE000031	5'UTR+Coding sequence		ASTE002631	5'UTR+Coding sequence
ASTE000032	5'UTR+Coding sequence		ASTE002636	5'UTR+Coding sequence
ASTE000037	5'UTR+Coding sequence		ASTE002651	5'UTR+Coding sequence
ASTE000043	5'UTR+Coding sequence		ASTE002663	5'UTR+Coding sequence
ASTE000044	5'UTR+Coding sequence		ASTE002694	5'UTR+Coding sequence
ASTE000046	5'UTR+Coding sequence		ASTE002712	5'UTR+Coding sequence
ASTE000055	5'UTR+Coding sequence		ASTE002745	5'UTR+Coding sequence
ASTE000057	5'UTR+Coding sequence		ASTE002765	5'UTR+Coding sequence
ASTE000061	5'UTR+Coding sequence		ASTE002772	5'UTR+Coding sequence
ASTE000064	5'UTR+Coding sequence		ASTE002796	5'UTR+Coding sequence
ASTE000065	5'UTR+Coding sequence		ASTE002805	5'UTR+Coding sequence
ASTE000068	5'UTR+Coding sequence		ASTE002808	5'UTR+Coding sequence
ASTE000069	5'UTR+Coding sequence		ASTE002818	5'UTR+Coding sequence
ASTE000070	5'UTR+Coding sequence		ASTE002830	5'UTR+Coding sequence
ASTE000071	5'UTR+Coding sequence		ASTE002833	5'UTR+Coding sequence
ASTE000072	5'UTR+Coding sequence		ASTE002834	5'UTR+Coding sequence
ASTE000074	5'UTR+Coding sequence		ASTE002870	5'UTR+Coding sequence
ASTE000075	5'UTR+Coding sequence		ASTE002871	5'UTR+Coding sequence
ASTE000076	5'UTR+Coding sequence		ASTE002893	5'UTR+Coding sequence
ASTE000081	5'UTR+Coding sequence		ASTE002900	5'UTR+Coding sequence
ASTE000082	5'UTR+Coding sequence		ASTE002907	5'UTR+Coding sequence
ASTE000083	5'UTR+Coding sequence		ASTE002910	5'UTR+Coding sequence
ASTE000085	5'UTR+Coding sequence		ASTE002948	5'UTR+Coding sequence
ASTE000088	5'UTR+Coding sequence		ASTE002949	5'UTR+Coding sequence
ASTE000094	5'UTR+Coding sequence		ASTE002959	5'UTR+Coding sequence
ASTE000097	5'UTR+Coding sequence		ASTE002976	5'UTR+Coding sequence
ASTE000099	5'UTR+Coding sequence		ASTE002979	5'UTR+Coding sequence
ASTE000100	5'UTR+Coding sequence		ASTE002997	5'UTR+Coding sequence
ASTE000101	5'UTR+Coding sequence		ASTE003041	5'UTR+Coding sequence
ASTE000105	5'UTR+Coding sequence		ASTE003067	5'UTR+Coding sequence
ASTE000106	5'UTR+Coding sequence		ASTE003069	5'UTR+Coding sequence
ASTE000108	5'UTR+Coding sequence		ASTE003092	5'UTR+Coding sequence
ASTE000118	5'UTR+Coding sequence		ASTE003113	5'UTR+Coding sequence
ASTE000119	5'UTR+Coding sequence		ASTE003117	5'UTR+Coding sequence
ASTE000120	5'UTR+Coding sequence		ASTE003119	5'UTR+Coding sequence
ASTE000123	5'UTR+Coding sequence		ASTE003137	5'UTR+Coding sequence
ASTE000124	5'UTR+Coding sequence		ASTE003149	5'UTR+Coding sequence
ASTE000125	5'UTR+Coding sequence		ASTE003150	5'UTR+Coding sequence
ASTE000132	5'UTR+Coding sequence		ASTE003154	5'UTR+Coding sequence
ASTE000133	5'UTR+Coding sequence		ASTE003155	5'UTR+Coding sequence
ASTE000136	5'UTR+Coding sequence		ASTE003158	5'UTR+Coding sequence
ASTE000137	5'UTR+Coding sequence		ASTE003163	5'UTR+Coding sequence
ASTE000138	5'UTR+Coding sequence		ASTE003168	5'UTR+Coding sequence
ASTE000140	5'UTR+Coding sequence		ASTE003178	5'UTR+Coding sequence
ASTE000143	5'UTR+Coding sequence		ASTE003179	5'UTR+Coding sequence
ASTE000145	5'UTR+Coding sequence		ASTE003180	5'UTR+Coding sequence
ASTE000149	5'UTR+Coding sequence		ASTE003196	5'UTR+Coding sequence
ASTE000154	5'UTR+Coding sequence		ASTE003198	5'UTR+Coding sequence
ASTE000155	5'UTR+Coding sequence		ASTE003203	5'UTR+Coding sequence
ASTE000157	5'UTR+Coding sequence		ASTE003222	5'UTR+Coding sequence
ASTE000159	5'UTR+Coding sequence		ASTE003248	5'UTR+Coding sequence
ASTE000160	5'UTR+Coding sequence		ASTE003253	5'UTR+Coding sequence
ASTE000164	5'UTR+Coding sequence		ASTE003258	5'UTR+Coding sequence
ASTE000169	5'UTR+Coding sequence		ASTE003265	5'UTR+Coding sequence
ASTE000170	5'UTR+Coding sequence		ASTE003278	5'UTR+Coding sequence
ASTE000172	5'UTR+Coding sequence		ASTE003293	5'UTR+Coding sequence
ASTE000176	5'UTR+Coding sequence		ASTE003300	5'UTR+Coding sequence
ASTE000177	5'UTR+Coding sequence		ASTE003307	5'UTR+Coding sequence
ASTE000179	5'UTR+Coding sequence		ASTE003310	5'UTR+Coding sequence
ASTE000182	5'UTR+Coding sequence		ASTE003324	5'UTR+Coding sequence
ASTE000190	5'UTR+Coding sequence		ASTE003351	5'UTR+Coding sequence
ASTE000194	5'UTR+Coding sequence		ASTE003354	5'UTR+Coding sequence
ASTE000195	5'UTR+Coding sequence		ASTE003357	5'UTR+Coding sequence
ASTE000196	5'UTR+Coding sequence		ASTE003359	5'UTR+Coding sequence
ASTE000204	5'UTR+Coding sequence		ASTE003374	5'UTR+Coding sequence
ASTE000206	5'UTR+Coding sequence		ASTE003379	5'UTR+Coding sequence
ASTE000207	5'UTR+Coding sequence		ASTE003387	5'UTR+Coding sequence
ASTE000208	5'UTR+Coding sequence		ASTE003388	5'UTR+Coding sequence
ASTE000214	5'UTR+Coding sequence		ASTE003389	5'UTR+Coding sequence
ASTE000215	5'UTR+Coding sequence		ASTE003390	5'UTR+Coding sequence
ASTE000218	5'UTR+Coding sequence		ASTE003391	5'UTR+Coding sequence
ASTE000220	5'UTR+Coding sequence		ASTE003392	5'UTR+Coding sequence
ASTE000223	5'UTR+Coding sequence		ASTE003394	5'UTR+Coding sequence
ASTE000225	5'UTR+Coding sequence		ASTE003400	5'UTR+Coding sequence
ASTE000227	5'UTR+Coding sequence		ASTE003415	5'UTR+Coding sequence
ASTE000228	5'UTR+Coding sequence		ASTE003462	5'UTR+Coding sequence
ASTE000229	5'UTR+Coding sequence		ASTE003485	5'UTR+Coding sequence
ASTE000230	5'UTR+Coding sequence		ASTE003487	5'UTR+Coding sequence
ASTE000232	5'UTR+Coding sequence		ASTE003501	5'UTR+Coding sequence
ASTE000234	5'UTR+Coding sequence		ASTE003505	5'UTR+Coding sequence
ASTE000236	5'UTR+Coding sequence		ASTE003506	5'UTR+Coding sequence
ASTE000241	5'UTR+Coding sequence		ASTE003509	5'UTR+Coding sequence
ASTE000243	5'UTR+Coding sequence		ASTE003510	5'UTR+Coding sequence
ASTE000245	5'UTR+Coding sequence		ASTE003529	5'UTR+Coding sequence
ASTE000246	5'UTR+Coding sequence		ASTE003538	5'UTR+Coding sequence
ASTE000247	5'UTR+Coding sequence		ASTE003616	5'UTR+Coding sequence
ASTE000248	5'UTR+Coding sequence		ASTE003627	5'UTR+Coding sequence
ASTE000249	5'UTR+Coding sequence		ASTE003643	5'UTR+Coding sequence
ASTE000255	5'UTR+Coding sequence		ASTE003679	5'UTR+Coding sequence
ASTE000258	5'UTR+Coding sequence		ASTE003683	5'UTR+Coding sequence
ASTE000261	5'UTR+Coding sequence		ASTE003695	5'UTR+Coding sequence
ASTE000262	5'UTR+Coding sequence		ASTE003705	5'UTR+Coding sequence
ASTE000263	5'UTR+Coding sequence		ASTE003741	5'UTR+Coding sequence
ASTE000265	5'UTR+Coding sequence		ASTE003750	5'UTR+Coding sequence
ASTE000275	5'UTR+Coding sequence		ASTE003784	5'UTR+Coding sequence
ASTE000276	5'UTR+Coding sequence		ASTE003793	5'UTR+Coding sequence
ASTE000278	5'UTR+Coding sequence		ASTE003802	5'UTR+Coding sequence
ASTE000281	5'UTR+Coding sequence		ASTE003811	5'UTR+Coding sequence
ASTE000282	5'UTR+Coding sequence		ASTE003814	5'UTR+Coding sequence
ASTE000284	5'UTR+Coding sequence		ASTE003827	5'UTR+Coding sequence
ASTE000286	5'UTR+Coding sequence		ASTE003830	5'UTR+Coding sequence
ASTE000288	5'UTR+Coding sequence		ASTE003841	5'UTR+Coding sequence
ASTE000290	5'UTR+Coding sequence		ASTE003851	5'UTR+Coding sequence
ASTE000291	5'UTR+Coding sequence		ASTE003874	5'UTR+Coding sequence
ASTE000292	5'UTR+Coding sequence		ASTE003895	5'UTR+Coding sequence
ASTE000296	5'UTR+Coding sequence		ASTE003899	5'UTR+Coding sequence
ASTE000297	5'UTR+Coding sequence		ASTE003910	5'UTR+Coding sequence
ASTE000300	5'UTR+Coding sequence		ASTE003917	5'UTR+Coding sequence
ASTE000301	5'UTR+Coding sequence		ASTE003933	5'UTR+Coding sequence
ASTE000303	5'UTR+Coding sequence		ASTE003946	5'UTR+Coding sequence
ASTE000304	5'UTR+Coding sequence		ASTE003960	5'UTR+Coding sequence
ASTE000306	5'UTR+Coding sequence		ASTE003961	5'UTR+Coding sequence
ASTE000310	5'UTR+Coding sequence		ASTE003967	5'UTR+Coding sequence
ASTE000312	5'UTR+Coding sequence		ASTE003973	5'UTR+Coding sequence
ASTE000313	5'UTR+Coding sequence		ASTE004010	5'UTR+Coding sequence
ASTE000318	5'UTR+Coding sequence		ASTE004014	5'UTR+Coding sequence
ASTE000325	5'UTR+Coding sequence		ASTE004017	5'UTR+Coding sequence
ASTE000327	5'UTR+Coding sequence		ASTE004020	5'UTR+Coding sequence
ASTE000329	5'UTR+Coding sequence		ASTE004043	5'UTR+Coding sequence
ASTE000331	5'UTR+Coding sequence		ASTE004044	5'UTR+Coding sequence
ASTE000334	5'UTR+Coding sequence		ASTE004052	5'UTR+Coding sequence
ASTE000336	5'UTR+Coding sequence		ASTE004072	5'UTR+Coding sequence
ASTE000339	5'UTR+Coding sequence		ASTE004095	5'UTR+Coding sequence
ASTE000340	5'UTR+Coding sequence		ASTE004127	5'UTR+Coding sequence
ASTE000341	5'UTR+Coding sequence		ASTE004130	5'UTR+Coding sequence
ASTE000343	5'UTR+Coding sequence		ASTE004134	5'UTR+Coding sequence
ASTE000348	5'UTR+Coding sequence		ASTE004147	5'UTR+Coding sequence
ASTE000349	5'UTR+Coding sequence		ASTE004160	5'UTR+Coding sequence
ASTE000350	5'UTR+Coding sequence		ASTE004184	5'UTR+Coding sequence
ASTE000351	5'UTR+Coding sequence		ASTE004186	5'UTR+Coding sequence
ASTE000353	5'UTR+Coding sequence		ASTE004188	5'UTR+Coding sequence
ASTE000355	5'UTR+Coding sequence		ASTE004209	5'UTR+Coding sequence
ASTE000362	5'UTR+Coding sequence		ASTE004214	5'UTR+Coding sequence
ASTE000363	5'UTR+Coding sequence		ASTE004252	5'UTR+Coding sequence
ASTE000366	5'UTR+Coding sequence		ASTE004260	5'UTR+Coding sequence
ASTE000367	5'UTR+Coding sequence		ASTE004262	5'UTR+Coding sequence
ASTE000368	5'UTR+Coding sequence		ASTE004289	5'UTR+Coding sequence
ASTE000371	5'UTR+Coding sequence		ASTE004290	5'UTR+Coding sequence
ASTE000377	5'UTR+Coding sequence		ASTE004291	5'UTR+Coding sequence
ASTE000378	5'UTR+Coding sequence		ASTE004293	5'UTR+Coding sequence
ASTE000380	5'UTR+Coding sequence		ASTE004309	5'UTR+Coding sequence
ASTE000381	5'UTR+Coding sequence		ASTE004319	5'UTR+Coding sequence
ASTE000382	5'UTR+Coding sequence		ASTE004320	5'UTR+Coding sequence
ASTE000383	5'UTR+Coding sequence		ASTE004324	5'UTR+Coding sequence
ASTE000384	5'UTR+Coding sequence		ASTE004336	5'UTR+Coding sequence
ASTE000386	5'UTR+Coding sequence		ASTE004342	5'UTR+Coding sequence
ASTE000392	5'UTR+Coding sequence		ASTE004356	5'UTR+Coding sequence
ASTE000395	5'UTR+Coding sequence		ASTE004357	5'UTR+Coding sequence
ASTE000403	5'UTR+Coding sequence		ASTE004363	5'UTR+Coding sequence
ASTE000407	5'UTR+Coding sequence		ASTE004378	5'UTR+Coding sequence
ASTE000410	5'UTR+Coding sequence		ASTE004386	5'UTR+Coding sequence
ASTE000413	5'UTR+Coding sequence		ASTE004413	5'UTR+Coding sequence
ASTE000419	5'UTR+Coding sequence		ASTE004424	5'UTR+Coding sequence
ASTE000425	5'UTR+Coding sequence		ASTE004427	5'UTR+Coding sequence
ASTE000430	5'UTR+Coding sequence		ASTE004428	5'UTR+Coding sequence
ASTE000433	5'UTR+Coding sequence		ASTE004433	5'UTR+Coding sequence
ASTE000435	5'UTR+Coding sequence		ASTE004449	5'UTR+Coding sequence
ASTE000444	5'UTR+Coding sequence		ASTE004454	5'UTR+Coding sequence
ASTE000445	5'UTR+Coding sequence		ASTE004468	5'UTR+Coding sequence
ASTE000446	5'UTR+Coding sequence		ASTE004484	5'UTR+Coding sequence
ASTE000448	5'UTR+Coding sequence		ASTE004492	5'UTR+Coding sequence
ASTE000449	5'UTR+Coding sequence		ASTE004501	5'UTR+Coding sequence
ASTE000455	5'UTR+Coding sequence		ASTE004512	5'UTR+Coding sequence
ASTE000458	5'UTR+Coding sequence		ASTE004537	5'UTR+Coding sequence
ASTE000459	5'UTR+Coding sequence		ASTE004546	5'UTR+Coding sequence
ASTE000466	5'UTR+Coding sequence		ASTE004548	5'UTR+Coding sequence
ASTE000468	5'UTR+Coding sequence		ASTE004560	5'UTR+Coding sequence
ASTE000471	5'UTR+Coding sequence		ASTE004577	5'UTR+Coding sequence
ASTE000472	5'UTR+Coding sequence		ASTE004600	5'UTR+Coding sequence
ASTE000473	5'UTR+Coding sequence		ASTE004616	5'UTR+Coding sequence
ASTE000475	5'UTR+Coding sequence		ASTE004623	5'UTR+Coding sequence
ASTE000484	5'UTR+Coding sequence		ASTE004638	5'UTR+Coding sequence
ASTE000486	5'UTR+Coding sequence		ASTE004688	5'UTR+Coding sequence
ASTE000487	5'UTR+Coding sequence		ASTE004695	5'UTR+Coding sequence
ASTE000491	5'UTR+Coding sequence		ASTE004703	5'UTR+Coding sequence
ASTE000499	5'UTR+Coding sequence		ASTE004715	5'UTR+Coding sequence
ASTE000501	5'UTR+Coding sequence		ASTE004728	5'UTR+Coding sequence
ASTE000503	5'UTR+Coding sequence		ASTE004735	5'UTR+Coding sequence
ASTE000505	5'UTR+Coding sequence		ASTE004748	5'UTR+Coding sequence
ASTE000518	5'UTR+Coding sequence		ASTE004749	5'UTR+Coding sequence
ASTE000520	5'UTR+Coding sequence		ASTE004765	5'UTR+Coding sequence
ASTE000522	5'UTR+Coding sequence		ASTE004770	5'UTR+Coding sequence
ASTE000523	5'UTR+Coding sequence		ASTE004787	5'UTR+Coding sequence
ASTE000524	5'UTR+Coding sequence		ASTE004788	5'UTR+Coding sequence
ASTE000526	5'UTR+Coding sequence		ASTE004805	5'UTR+Coding sequence
ASTE000528	5'UTR+Coding sequence		ASTE004808	5'UTR+Coding sequence
ASTE000536	5'UTR+Coding sequence		ASTE004812	5'UTR+Coding sequence
ASTE000540	5'UTR+Coding sequence		ASTE004815	5'UTR+Coding sequence
ASTE000546	5'UTR+Coding sequence		ASTE004823	5'UTR+Coding sequence
ASTE000548	5'UTR+Coding sequence		ASTE004842	5'UTR+Coding sequence
ASTE000549	5'UTR+Coding sequence		ASTE004858	5'UTR+Coding sequence
ASTE000550	5'UTR+Coding sequence		ASTE004859	5'UTR+Coding sequence
ASTE000551	5'UTR+Coding sequence		ASTE004867	5'UTR+Coding sequence
ASTE000555	5'UTR+Coding sequence		ASTE004894	5'UTR+Coding sequence
ASTE000557	5'UTR+Coding sequence		ASTE004904	5'UTR+Coding sequence
ASTE000558	5'UTR+Coding sequence		ASTE004913	5'UTR+Coding sequence
ASTE000560	5'UTR+Coding sequence		ASTE004919	5'UTR+Coding sequence
ASTE000563	5'UTR+Coding sequence		ASTE004924	5'UTR+Coding sequence
ASTE000567	5'UTR+Coding sequence		ASTE004934	5'UTR+Coding sequence
ASTE000570	5'UTR+Coding sequence		ASTE004943	5'UTR+Coding sequence
ASTE000573	5'UTR+Coding sequence		ASTE004950	5'UTR+Coding sequence
ASTE000578	5'UTR+Coding sequence		ASTE004971	5'UTR+Coding sequence
ASTE000579	5'UTR+Coding sequence		ASTE004973	5'UTR+Coding sequence
ASTE000580	5'UTR+Coding sequence		ASTE004977	5'UTR+Coding sequence
ASTE000581	5'UTR+Coding sequence		ASTE004978	5'UTR+Coding sequence
ASTE000582	5'UTR+Coding sequence		ASTE004983	5'UTR+Coding sequence
ASTE000586	5'UTR+Coding sequence		ASTE005005	5'UTR+Coding sequence
ASTE000590	5'UTR+Coding sequence		ASTE005007	5'UTR+Coding sequence
ASTE000591	5'UTR+Coding sequence		ASTE005008	5'UTR+Coding sequence
ASTE000594	5'UTR+Coding sequence		ASTE005030	5'UTR+Coding sequence
ASTE000600	5'UTR+Coding sequence		ASTE005051	5'UTR+Coding sequence
ASTE000603	5'UTR+Coding sequence		ASTE005057	5'UTR+Coding sequence
ASTE000606	5'UTR+Coding sequence		ASTE005073	5'UTR+Coding sequence
ASTE000610	5'UTR+Coding sequence		ASTE005075	5'UTR+Coding sequence
ASTE000613	5'UTR+Coding sequence		ASTE005078	5'UTR+Coding sequence
ASTE000615	5'UTR+Coding sequence		ASTE005084	5'UTR+Coding sequence
ASTE000616	5'UTR+Coding sequence		ASTE005085	5'UTR+Coding sequence
ASTE000617	5'UTR+Coding sequence		ASTE005108	5'UTR+Coding sequence
ASTE000619	5'UTR+Coding sequence		ASTE005112	5'UTR+Coding sequence
ASTE000621	5'UTR+Coding sequence		ASTE005117	5'UTR+Coding sequence
ASTE000624	5'UTR+Coding sequence		ASTE005118	5'UTR+Coding sequence
ASTE000628	5'UTR+Coding sequence		ASTE005119	5'UTR+Coding sequence
ASTE000629	5'UTR+Coding sequence		ASTE005134	5'UTR+Coding sequence
ASTE000630	5'UTR+Coding sequence		ASTE005144	5'UTR+Coding sequence
ASTE000635	5'UTR+Coding sequence		ASTE005148	5'UTR+Coding sequence
ASTE000638	5'UTR+Coding sequence		ASTE005152	5'UTR+Coding sequence
ASTE000640	5'UTR+Coding sequence		ASTE005158	5'UTR+Coding sequence
ASTE000644	5'UTR+Coding sequence		ASTE005159	5'UTR+Coding sequence
ASTE000645	5'UTR+Coding sequence		ASTE005161	5'UTR+Coding sequence
ASTE000647	5'UTR+Coding sequence		ASTE005165	5'UTR+Coding sequence
ASTE000650	5'UTR+Coding sequence		ASTE005170	5'UTR+Coding sequence
ASTE000652	5'UTR+Coding sequence		ASTE005202	5'UTR+Coding sequence
ASTE000653	5'UTR+Coding sequence		ASTE005214	5'UTR+Coding sequence
ASTE000655	5'UTR+Coding sequence		ASTE005229	5'UTR+Coding sequence
ASTE000659	5'UTR+Coding sequence		ASTE005239	5'UTR+Coding sequence
ASTE000666	5'UTR+Coding sequence		ASTE005240	5'UTR+Coding sequence
ASTE000671	5'UTR+Coding sequence		ASTE005242	5'UTR+Coding sequence
ASTE000672	5'UTR+Coding sequence		ASTE005246	5'UTR+Coding sequence
ASTE000674	5'UTR+Coding sequence		ASTE005254	5'UTR+Coding sequence
ASTE000676	5'UTR+Coding sequence		ASTE005259	5'UTR+Coding sequence
ASTE000677	5'UTR+Coding sequence		ASTE005266	5'UTR+Coding sequence
ASTE000678	5'UTR+Coding sequence		ASTE005285	5'UTR+Coding sequence
ASTE000681	5'UTR+Coding sequence		ASTE005294	5'UTR+Coding sequence
ASTE000685	5'UTR+Coding sequence		ASTE005295	5'UTR+Coding sequence
ASTE000688	5'UTR+Coding sequence		ASTE005297	5'UTR+Coding sequence
ASTE000690	5'UTR+Coding sequence		ASTE005305	5'UTR+Coding sequence
ASTE000693	5'UTR+Coding sequence		ASTE005310	5'UTR+Coding sequence
ASTE000697	5'UTR+Coding sequence		ASTE005317	5'UTR+Coding sequence
ASTE000699	5'UTR+Coding sequence		ASTE005319	5'UTR+Coding sequence
ASTE000701	5'UTR+Coding sequence		ASTE005325	5'UTR+Coding sequence
ASTE000703	5'UTR+Coding sequence		ASTE005338	5'UTR+Coding sequence
ASTE000706	5'UTR+Coding sequence		ASTE005342	5'UTR+Coding sequence
ASTE000708	5'UTR+Coding sequence		ASTE005345	5'UTR+Coding sequence
ASTE000712	5'UTR+Coding sequence		ASTE005353	5'UTR+Coding sequence
ASTE000716	5'UTR+Coding sequence		ASTE005376	5'UTR+Coding sequence
ASTE000719	5'UTR+Coding sequence		ASTE005383	5'UTR+Coding sequence
ASTE000725	5'UTR+Coding sequence		ASTE005388	5'UTR+Coding sequence
ASTE000728	5'UTR+Coding sequence		ASTE005397	5'UTR+Coding sequence
ASTE000731	5'UTR+Coding sequence		ASTE005415	5'UTR+Coding sequence
ASTE000734	5'UTR+Coding sequence		ASTE005417	5'UTR+Coding sequence
ASTE000735	5'UTR+Coding sequence		ASTE005419	5'UTR+Coding sequence
ASTE000739	5'UTR+Coding sequence		ASTE005436	5'UTR+Coding sequence
ASTE000740	5'UTR+Coding sequence		ASTE005446	5'UTR+Coding sequence
ASTE000743	5'UTR+Coding sequence		ASTE005447	5'UTR+Coding sequence
ASTE000749	5'UTR+Coding sequence		ASTE005488	5'UTR+Coding sequence
ASTE000751	5'UTR+Coding sequence		ASTE005513	5'UTR+Coding sequence
ASTE000754	5'UTR+Coding sequence		ASTE005514	5'UTR+Coding sequence
ASTE000756	5'UTR+Coding sequence		ASTE005520	5'UTR+Coding sequence
ASTE000757	5'UTR+Coding sequence		ASTE005524	5'UTR+Coding sequence
ASTE000759	5'UTR+Coding sequence		ASTE005526	5'UTR+Coding sequence
ASTE000760	5'UTR+Coding sequence		ASTE005538	5'UTR+Coding sequence
ASTE000763	5'UTR+Coding sequence		ASTE005540	5'UTR+Coding sequence
ASTE000764	5'UTR+Coding sequence		ASTE005547	5'UTR+Coding sequence
ASTE000765	5'UTR+Coding sequence		ASTE005555	5'UTR+Coding sequence
ASTE000767	5'UTR+Coding sequence		ASTE005569	5'UTR+Coding sequence
ASTE000768	5'UTR+Coding sequence		ASTE005602	5'UTR+Coding sequence
ASTE000772	5'UTR+Coding sequence		ASTE005639	5'UTR+Coding sequence
ASTE000774	5'UTR+Coding sequence		ASTE005647	5'UTR+Coding sequence
ASTE000776	5'UTR+Coding sequence		ASTE005654	5'UTR+Coding sequence
ASTE000777	5'UTR+Coding sequence		ASTE005659	5'UTR+Coding sequence
ASTE000781	5'UTR+Coding sequence		ASTE005660	5'UTR+Coding sequence
ASTE000782	5'UTR+Coding sequence		ASTE005661	5'UTR+Coding sequence
ASTE000784	5'UTR+Coding sequence		ASTE005662	5'UTR+Coding sequence
ASTE000785	5'UTR+Coding sequence		ASTE005664	5'UTR+Coding sequence
ASTE000787	5'UTR+Coding sequence		ASTE005669	5'UTR+Coding sequence
ASTE000788	5'UTR+Coding sequence		ASTE005681	5'UTR+Coding sequence
ASTE000792	5'UTR+Coding sequence		ASTE005683	5'UTR+Coding sequence
ASTE000793	5'UTR+Coding sequence		ASTE005687	5'UTR+Coding sequence
ASTE000795	5'UTR+Coding sequence		ASTE005711	5'UTR+Coding sequence
ASTE000799	5'UTR+Coding sequence		ASTE005721	5'UTR+Coding sequence
ASTE000800	5'UTR+Coding sequence		ASTE005737	5'UTR+Coding sequence
ASTE000808	5'UTR+Coding sequence		ASTE005769	5'UTR+Coding sequence
ASTE000809	5'UTR+Coding sequence		ASTE005774	5'UTR+Coding sequence
ASTE000813	5'UTR+Coding sequence		ASTE005776	5'UTR+Coding sequence
ASTE000815	5'UTR+Coding sequence		ASTE005782	5'UTR+Coding sequence
ASTE000818	5'UTR+Coding sequence		ASTE005802	5'UTR+Coding sequence
ASTE000820	5'UTR+Coding sequence		ASTE005816	5'UTR+Coding sequence
ASTE000822	5'UTR+Coding sequence		ASTE005823	5'UTR+Coding sequence
ASTE000827	5'UTR+Coding sequence		ASTE005825	5'UTR+Coding sequence
ASTE000829	5'UTR+Coding sequence		ASTE005829	5'UTR+Coding sequence
ASTE000831	5'UTR+Coding sequence		ASTE005841	5'UTR+Coding sequence
ASTE000834	5'UTR+Coding sequence		ASTE005856	5'UTR+Coding sequence
ASTE000839	5'UTR+Coding sequence		ASTE005883	5'UTR+Coding sequence
ASTE000843	5'UTR+Coding sequence		ASTE005892	5'UTR+Coding sequence
ASTE000845	5'UTR+Coding sequence		ASTE005893	5'UTR+Coding sequence
ASTE000846	5'UTR+Coding sequence		ASTE005901	5'UTR+Coding sequence
ASTE000848	5'UTR+Coding sequence		ASTE005904	5'UTR+Coding sequence
ASTE000850	5'UTR+Coding sequence		ASTE005910	5'UTR+Coding sequence
ASTE000857	5'UTR+Coding sequence		ASTE005920	5'UTR+Coding sequence
ASTE000858	5'UTR+Coding sequence		ASTE005922	5'UTR+Coding sequence
ASTE000862	5'UTR+Coding sequence		ASTE005937	5'UTR+Coding sequence
ASTE000873	5'UTR+Coding sequence		ASTE005943	5'UTR+Coding sequence
ASTE000875	5'UTR+Coding sequence		ASTE005948	5'UTR+Coding sequence
ASTE000878	5'UTR+Coding sequence		ASTE005968	5'UTR+Coding sequence
ASTE000887	5'UTR+Coding sequence		ASTE005972	5'UTR+Coding sequence
ASTE000888	5'UTR+Coding sequence		ASTE005976	5'UTR+Coding sequence
ASTE000889	5'UTR+Coding sequence		ASTE005985	5'UTR+Coding sequence
ASTE000895	5'UTR+Coding sequence		ASTE006012	5'UTR+Coding sequence
ASTE000896	5'UTR+Coding sequence		ASTE006016	5'UTR+Coding sequence
ASTE000897	5'UTR+Coding sequence		ASTE006031	5'UTR+Coding sequence
ASTE000899	5'UTR+Coding sequence		ASTE006046	5'UTR+Coding sequence
ASTE000901	5'UTR+Coding sequence		ASTE006047	5'UTR+Coding sequence
ASTE000903	5'UTR+Coding sequence		ASTE006052	5'UTR+Coding sequence
ASTE000905	5'UTR+Coding sequence		ASTE006063	5'UTR+Coding sequence
ASTE000911	5'UTR+Coding sequence		ASTE006067	5'UTR+Coding sequence
ASTE000914	5'UTR+Coding sequence		ASTE006080	5'UTR+Coding sequence
ASTE000915	5'UTR+Coding sequence		ASTE006095	5'UTR+Coding sequence
ASTE000916	5'UTR+Coding sequence		ASTE006099	5'UTR+Coding sequence
ASTE000917	5'UTR+Coding sequence		ASTE006137	5'UTR+Coding sequence
ASTE000920	5'UTR+Coding sequence		ASTE006148	5'UTR+Coding sequence
ASTE000922	5'UTR+Coding sequence		ASTE006150	5'UTR+Coding sequence
ASTE000928	5'UTR+Coding sequence		ASTE006151	5'UTR+Coding sequence
ASTE000932	5'UTR+Coding sequence		ASTE006155	5'UTR+Coding sequence
ASTE000937	5'UTR+Coding sequence		ASTE006160	5'UTR+Coding sequence
ASTE000939	5'UTR+Coding sequence		ASTE006170	5'UTR+Coding sequence
ASTE000941	5'UTR+Coding sequence		ASTE006171	5'UTR+Coding sequence
ASTE000943	5'UTR+Coding sequence		ASTE006172	5'UTR+Coding sequence
ASTE000949	5'UTR+Coding sequence		ASTE006176	5'UTR+Coding sequence
ASTE000951	5'UTR+Coding sequence		ASTE006190	5'UTR+Coding sequence
ASTE000952	5'UTR+Coding sequence		ASTE006204	5'UTR+Coding sequence
ASTE000954	5'UTR+Coding sequence		ASTE006219	5'UTR+Coding sequence
ASTE000961	5'UTR+Coding sequence		ASTE006234	5'UTR+Coding sequence
ASTE000962	5'UTR+Coding sequence		ASTE006249	5'UTR+Coding sequence
ASTE000965	5'UTR+Coding sequence		ASTE006252	5'UTR+Coding sequence
ASTE000972	5'UTR+Coding sequence		ASTE006256	5'UTR+Coding sequence
ASTE000976	5'UTR+Coding sequence		ASTE006261	5'UTR+Coding sequence
ASTE000978	5'UTR+Coding sequence		ASTE006263	5'UTR+Coding sequence
ASTE000981	5'UTR+Coding sequence		ASTE006270	5'UTR+Coding sequence
ASTE000983	5'UTR+Coding sequence		ASTE006284	5'UTR+Coding sequence
ASTE000985	5'UTR+Coding sequence		ASTE006300	5'UTR+Coding sequence
ASTE000987	5'UTR+Coding sequence		ASTE006314	5'UTR+Coding sequence
ASTE000991	5'UTR+Coding sequence		ASTE006334	5'UTR+Coding sequence
ASTE000993	5'UTR+Coding sequence		ASTE006336	5'UTR+Coding sequence
ASTE000994	5'UTR+Coding sequence		ASTE006356	5'UTR+Coding sequence
ASTE000997	5'UTR+Coding sequence		ASTE006357	5'UTR+Coding sequence
ASTE000998	5'UTR+Coding sequence		ASTE006373	5'UTR+Coding sequence
ASTE000999	5'UTR+Coding sequence		ASTE006394	5'UTR+Coding sequence
ASTE001000	5'UTR+Coding sequence		ASTE006419	5'UTR+Coding sequence
ASTE001001	5'UTR+Coding sequence		ASTE006420	5'UTR+Coding sequence
ASTE001002	5'UTR+Coding sequence		ASTE006422	5'UTR+Coding sequence
ASTE001003	5'UTR+Coding sequence		ASTE006441	5'UTR+Coding sequence
ASTE001005	5'UTR+Coding sequence		ASTE006456	5'UTR+Coding sequence
ASTE001007	5'UTR+Coding sequence		ASTE006459	5'UTR+Coding sequence
ASTE001008	5'UTR+Coding sequence		ASTE006477	5'UTR+Coding sequence
ASTE001010	5'UTR+Coding sequence		ASTE006485	5'UTR+Coding sequence
ASTE001011	5'UTR+Coding sequence		ASTE006497	5'UTR+Coding sequence
ASTE001012	5'UTR+Coding sequence		ASTE006516	5'UTR+Coding sequence
ASTE001013	5'UTR+Coding sequence		ASTE006545	5'UTR+Coding sequence
ASTE001014	5'UTR+Coding sequence		ASTE006546	5'UTR+Coding sequence
ASTE001020	5'UTR+Coding sequence		ASTE006562	5'UTR+Coding sequence
ASTE001021	5'UTR+Coding sequence		ASTE006594	5'UTR+Coding sequence
ASTE001023	5'UTR+Coding sequence		ASTE006604	5'UTR+Coding sequence
ASTE001025	5'UTR+Coding sequence		ASTE006612	5'UTR+Coding sequence
ASTE001027	5'UTR+Coding sequence		ASTE006624	5'UTR+Coding sequence
ASTE001028	5'UTR+Coding sequence		ASTE006631	5'UTR+Coding sequence
ASTE001033	5'UTR+Coding sequence		ASTE006638	5'UTR+Coding sequence
ASTE001035	5'UTR+Coding sequence		ASTE006642	5'UTR+Coding sequence
ASTE001037	5'UTR+Coding sequence		ASTE006644	5'UTR+Coding sequence
ASTE001040	5'UTR+Coding sequence		ASTE006665	5'UTR+Coding sequence
ASTE001041	5'UTR+Coding sequence		ASTE006670	5'UTR+Coding sequence
ASTE001043	5'UTR+Coding sequence		ASTE006702	5'UTR+Coding sequence
ASTE001044	5'UTR+Coding sequence		ASTE006714	5'UTR+Coding sequence
ASTE001048	5'UTR+Coding sequence		ASTE006727	5'UTR+Coding sequence
ASTE001049	5'UTR+Coding sequence		ASTE006729	5'UTR+Coding sequence
ASTE001050	5'UTR+Coding sequence		ASTE006760	5'UTR+Coding sequence
ASTE001051	5'UTR+Coding sequence		ASTE006763	5'UTR+Coding sequence
ASTE001056	5'UTR+Coding sequence		ASTE006764	5'UTR+Coding sequence
ASTE001058	5'UTR+Coding sequence		ASTE006766	5'UTR+Coding sequence
ASTE001061	5'UTR+Coding sequence		ASTE006773	5'UTR+Coding sequence
ASTE001062	5'UTR+Coding sequence		ASTE006789	5'UTR+Coding sequence
ASTE001067	5'UTR+Coding sequence		ASTE006815	5'UTR+Coding sequence
ASTE001068	5'UTR+Coding sequence		ASTE006816	5'UTR+Coding sequence
ASTE001070	5'UTR+Coding sequence		ASTE006823	5'UTR+Coding sequence
ASTE001071	5'UTR+Coding sequence		ASTE006825	5'UTR+Coding sequence
ASTE001075	5'UTR+Coding sequence		ASTE006835	5'UTR+Coding sequence
ASTE001077	5'UTR+Coding sequence		ASTE006845	5'UTR+Coding sequence
ASTE001078	5'UTR+Coding sequence		ASTE006846	5'UTR+Coding sequence
ASTE001085	5'UTR+Coding sequence		ASTE006851	5'UTR+Coding sequence
ASTE001086	5'UTR+Coding sequence		ASTE006852	5'UTR+Coding sequence
ASTE001089	5'UTR+Coding sequence		ASTE006857	5'UTR+Coding sequence
ASTE001092	5'UTR+Coding sequence		ASTE006865	5'UTR+Coding sequence
ASTE001093	5'UTR+Coding sequence		ASTE006869	5'UTR+Coding sequence
ASTE001094	5'UTR+Coding sequence		ASTE006882	5'UTR+Coding sequence
ASTE001097	5'UTR+Coding sequence		ASTE006885	5'UTR+Coding sequence
ASTE001098	5'UTR+Coding sequence		ASTE006903	5'UTR+Coding sequence
ASTE001099	5'UTR+Coding sequence		ASTE006929	5'UTR+Coding sequence
ASTE001105	5'UTR+Coding sequence		ASTE006931	5'UTR+Coding sequence
ASTE001107	5'UTR+Coding sequence		ASTE006936	5'UTR+Coding sequence
ASTE001108	5'UTR+Coding sequence		ASTE006956	5'UTR+Coding sequence
ASTE001110	5'UTR+Coding sequence		ASTE006961	5'UTR+Coding sequence
ASTE001112	5'UTR+Coding sequence		ASTE006965	5'UTR+Coding sequence
ASTE001113	5'UTR+Coding sequence		ASTE006968	5'UTR+Coding sequence
ASTE001114	5'UTR+Coding sequence		ASTE006981	5'UTR+Coding sequence
ASTE001117	5'UTR+Coding sequence		ASTE006983	5'UTR+Coding sequence
ASTE001118	5'UTR+Coding sequence		ASTE006986	5'UTR+Coding sequence
ASTE001119	5'UTR+Coding sequence		ASTE006990	5'UTR+Coding sequence
ASTE001125	5'UTR+Coding sequence		ASTE007019	5'UTR+Coding sequence
ASTE001129	5'UTR+Coding sequence		ASTE007020	5'UTR+Coding sequence
ASTE001134	5'UTR+Coding sequence		ASTE007027	5'UTR+Coding sequence
ASTE001138	5'UTR+Coding sequence		ASTE007043	5'UTR+Coding sequence
ASTE001139	5'UTR+Coding sequence		ASTE007045	5'UTR+Coding sequence
ASTE001140	5'UTR+Coding sequence		ASTE007057	5'UTR+Coding sequence
ASTE001141	5'UTR+Coding sequence		ASTE007068	5'UTR+Coding sequence
ASTE001144	5'UTR+Coding sequence		ASTE007069	5'UTR+Coding sequence
ASTE001145	5'UTR+Coding sequence		ASTE007075	5'UTR+Coding sequence
ASTE001146	5'UTR+Coding sequence		ASTE007076	5'UTR+Coding sequence
ASTE001151	5'UTR+Coding sequence		ASTE007092	5'UTR+Coding sequence
ASTE001152	5'UTR+Coding sequence		ASTE007096	5'UTR+Coding sequence
ASTE001155	5'UTR+Coding sequence		ASTE007103	5'UTR+Coding sequence
ASTE001159	5'UTR+Coding sequence		ASTE007104	5'UTR+Coding sequence
ASTE001160	5'UTR+Coding sequence		ASTE007108	5'UTR+Coding sequence
ASTE001167	5'UTR+Coding sequence		ASTE007113	5'UTR+Coding sequence
ASTE001168	5'UTR+Coding sequence		ASTE007120	5'UTR+Coding sequence
ASTE001170	5'UTR+Coding sequence		ASTE007143	5'UTR+Coding sequence
ASTE001173	5'UTR+Coding sequence		ASTE007158	5'UTR+Coding sequence
ASTE001175	5'UTR+Coding sequence		ASTE007174	5'UTR+Coding sequence
ASTE001176	5'UTR+Coding sequence		ASTE007180	5'UTR+Coding sequence
ASTE001179	5'UTR+Coding sequence		ASTE007191	5'UTR+Coding sequence
ASTE001181	5'UTR+Coding sequence		ASTE007200	5'UTR+Coding sequence
ASTE001182	5'UTR+Coding sequence		ASTE007201	5'UTR+Coding sequence
ASTE001184	5'UTR+Coding sequence		ASTE007203	5'UTR+Coding sequence
ASTE001186	5'UTR+Coding sequence		ASTE007208	5'UTR+Coding sequence
ASTE001187	5'UTR+Coding sequence		ASTE007216	5'UTR+Coding sequence
ASTE001188	5'UTR+Coding sequence		ASTE007217	5'UTR+Coding sequence
ASTE001189	5'UTR+Coding sequence		ASTE007254	5'UTR+Coding sequence
ASTE001193	5'UTR+Coding sequence		ASTE007262	5'UTR+Coding sequence
ASTE001199	5'UTR+Coding sequence		ASTE007265	5'UTR+Coding sequence
ASTE001202	5'UTR+Coding sequence		ASTE007268	5'UTR+Coding sequence
ASTE001204	5'UTR+Coding sequence		ASTE007274	5'UTR+Coding sequence
ASTE001206	5'UTR+Coding sequence		ASTE007281	5'UTR+Coding sequence
ASTE001209	5'UTR+Coding sequence		ASTE007295	5'UTR+Coding sequence
ASTE001213	5'UTR+Coding sequence		ASTE007313	5'UTR+Coding sequence
ASTE001215	5'UTR+Coding sequence		ASTE007316	5'UTR+Coding sequence
ASTE001226	5'UTR+Coding sequence		ASTE007319	5'UTR+Coding sequence
ASTE001227	5'UTR+Coding sequence		ASTE007329	5'UTR+Coding sequence
ASTE001228	5'UTR+Coding sequence		ASTE007340	5'UTR+Coding sequence
ASTE001229	5'UTR+Coding sequence		ASTE007353	5'UTR+Coding sequence
ASTE001231	5'UTR+Coding sequence		ASTE007360	5'UTR+Coding sequence
ASTE001234	5'UTR+Coding sequence		ASTE007367	5'UTR+Coding sequence
ASTE001235	5'UTR+Coding sequence		ASTE007371	5'UTR+Coding sequence
ASTE001241	5'UTR+Coding sequence		ASTE007376	5'UTR+Coding sequence
ASTE001244	5'UTR+Coding sequence		ASTE007384	5'UTR+Coding sequence
ASTE001247	5'UTR+Coding sequence		ASTE007388	5'UTR+Coding sequence
ASTE001248	5'UTR+Coding sequence		ASTE007397	5'UTR+Coding sequence
ASTE001249	5'UTR+Coding sequence		ASTE007420	5'UTR+Coding sequence
ASTE001253	5'UTR+Coding sequence		ASTE007435	5'UTR+Coding sequence
ASTE001254	5'UTR+Coding sequence		ASTE007454	5'UTR+Coding sequence
ASTE001258	5'UTR+Coding sequence		ASTE007472	5'UTR+Coding sequence
ASTE001263	5'UTR+Coding sequence		ASTE007479	5'UTR+Coding sequence
ASTE001267	5'UTR+Coding sequence		ASTE007482	5'UTR+Coding sequence
ASTE001268	5'UTR+Coding sequence		ASTE007489	5'UTR+Coding sequence
ASTE001270	5'UTR+Coding sequence		ASTE007495	5'UTR+Coding sequence
ASTE001274	5'UTR+Coding sequence		ASTE007502	5'UTR+Coding sequence
ASTE001277	5'UTR+Coding sequence		ASTE007505	5'UTR+Coding sequence
ASTE001284	5'UTR+Coding sequence		ASTE007510	5'UTR+Coding sequence
ASTE001286	5'UTR+Coding sequence		ASTE007523	5'UTR+Coding sequence
ASTE001289	5'UTR+Coding sequence		ASTE007545	5'UTR+Coding sequence
ASTE001293	5'UTR+Coding sequence		ASTE007559	5'UTR+Coding sequence
ASTE001296	5'UTR+Coding sequence		ASTE007565	5'UTR+Coding sequence
ASTE001299	5'UTR+Coding sequence		ASTE007570	5'UTR+Coding sequence
ASTE001300	5'UTR+Coding sequence		ASTE007576	5'UTR+Coding sequence
ASTE001303	5'UTR+Coding sequence		ASTE007580	5'UTR+Coding sequence
ASTE001307	5'UTR+Coding sequence		ASTE007583	5'UTR+Coding sequence
ASTE001309	5'UTR+Coding sequence		ASTE007588	5'UTR+Coding sequence
ASTE001313	5'UTR+Coding sequence		ASTE007600	5'UTR+Coding sequence
ASTE001314	5'UTR+Coding sequence		ASTE007606	5'UTR+Coding sequence
ASTE001317	5'UTR+Coding sequence		ASTE007661	5'UTR+Coding sequence
ASTE001322	5'UTR+Coding sequence		ASTE007664	5'UTR+Coding sequence
ASTE001326	5'UTR+Coding sequence		ASTE007668	5'UTR+Coding sequence
ASTE001330	5'UTR+Coding sequence		ASTE007673	5'UTR+Coding sequence
ASTE001332	5'UTR+Coding sequence		ASTE007674	5'UTR+Coding sequence
ASTE001333	5'UTR+Coding sequence		ASTE007706	5'UTR+Coding sequence
ASTE001335	5'UTR+Coding sequence		ASTE007741	5'UTR+Coding sequence
ASTE001336	5'UTR+Coding sequence		ASTE007748	5'UTR+Coding sequence
ASTE001338	5'UTR+Coding sequence		ASTE007757	5'UTR+Coding sequence
ASTE001339	5'UTR+Coding sequence		ASTE007774	5'UTR+Coding sequence
ASTE001341	5'UTR+Coding sequence		ASTE007776	5'UTR+Coding sequence
ASTE001343	5'UTR+Coding sequence		ASTE007807	5'UTR+Coding sequence
ASTE001344	5'UTR+Coding sequence		ASTE007813	5'UTR+Coding sequence
ASTE001345	5'UTR+Coding sequence		ASTE007814	5'UTR+Coding sequence
ASTE001346	5'UTR+Coding sequence		ASTE007828	5'UTR+Coding sequence
ASTE001351	5'UTR+Coding sequence		ASTE007831	5'UTR+Coding sequence
ASTE001352	5'UTR+Coding sequence		ASTE007833	5'UTR+Coding sequence
ASTE001353	5'UTR+Coding sequence		ASTE007838	5'UTR+Coding sequence
ASTE001354	5'UTR+Coding sequence		ASTE007849	5'UTR+Coding sequence
ASTE001355	5'UTR+Coding sequence		ASTE007855	5'UTR+Coding sequence
ASTE001358	5'UTR+Coding sequence		ASTE007856	5'UTR+Coding sequence
ASTE001359	5'UTR+Coding sequence		ASTE007860	5'UTR+Coding sequence
ASTE001368	5'UTR+Coding sequence		ASTE007869	5'UTR+Coding sequence
ASTE001369	5'UTR+Coding sequence		ASTE007886	5'UTR+Coding sequence
ASTE001377	5'UTR+Coding sequence		ASTE007929	5'UTR+Coding sequence
ASTE001378	5'UTR+Coding sequence		ASTE007940	5'UTR+Coding sequence
ASTE001379	5'UTR+Coding sequence		ASTE007943	5'UTR+Coding sequence
ASTE001382	5'UTR+Coding sequence		ASTE007944	5'UTR+Coding sequence
ASTE001388	5'UTR+Coding sequence		ASTE007945	5'UTR+Coding sequence
ASTE001389	5'UTR+Coding sequence		ASTE007957	5'UTR+Coding sequence
ASTE001391	5'UTR+Coding sequence		ASTE007958	5'UTR+Coding sequence
ASTE001394	5'UTR+Coding sequence		ASTE007978	5'UTR+Coding sequence
ASTE001395	5'UTR+Coding sequence		ASTE008008	5'UTR+Coding sequence
ASTE001398	5'UTR+Coding sequence		ASTE008010	5'UTR+Coding sequence
ASTE001407	5'UTR+Coding sequence		ASTE008025	5'UTR+Coding sequence
ASTE001408	5'UTR+Coding sequence		ASTE008029	5'UTR+Coding sequence
ASTE001409	5'UTR+Coding sequence		ASTE008039	5'UTR+Coding sequence
ASTE001415	5'UTR+Coding sequence		ASTE008042	5'UTR+Coding sequence
ASTE001422	5'UTR+Coding sequence		ASTE008103	5'UTR+Coding sequence
ASTE001425	5'UTR+Coding sequence		ASTE008106	5'UTR+Coding sequence
ASTE001427	5'UTR+Coding sequence		ASTE008109	5'UTR+Coding sequence
ASTE001431	5'UTR+Coding sequence		ASTE008118	5'UTR+Coding sequence
ASTE001435	5'UTR+Coding sequence		ASTE008120	5'UTR+Coding sequence
ASTE001437	5'UTR+Coding sequence		ASTE008148	5'UTR+Coding sequence
ASTE001439	5'UTR+Coding sequence		ASTE008155	5'UTR+Coding sequence
ASTE001441	5'UTR+Coding sequence		ASTE008185	5'UTR+Coding sequence
ASTE001453	5'UTR+Coding sequence		ASTE008198	5'UTR+Coding sequence
ASTE001454	5'UTR+Coding sequence		ASTE008199	5'UTR+Coding sequence
ASTE001455	5'UTR+Coding sequence		ASTE008219	5'UTR+Coding sequence
ASTE001458	5'UTR+Coding sequence		ASTE008222	5'UTR+Coding sequence
ASTE001459	5'UTR+Coding sequence		ASTE008262	5'UTR+Coding sequence
ASTE001460	5'UTR+Coding sequence		ASTE008274	5'UTR+Coding sequence
ASTE001461	5'UTR+Coding sequence		ASTE008323	5'UTR+Coding sequence
ASTE001463	5'UTR+Coding sequence		ASTE008339	5'UTR+Coding sequence
ASTE001467	5'UTR+Coding sequence		ASTE008347	5'UTR+Coding sequence
ASTE001469	5'UTR+Coding sequence		ASTE008356	5'UTR+Coding sequence
ASTE001470	5'UTR+Coding sequence		ASTE008357	5'UTR+Coding sequence
ASTE001473	5'UTR+Coding sequence		ASTE008366	5'UTR+Coding sequence
ASTE001475	5'UTR+Coding sequence		ASTE008368	5'UTR+Coding sequence
ASTE001479	5'UTR+Coding sequence		ASTE008376	5'UTR+Coding sequence
ASTE001480	5'UTR+Coding sequence		ASTE008395	5'UTR+Coding sequence
ASTE001481	5'UTR+Coding sequence		ASTE008398	5'UTR+Coding sequence
ASTE001482	5'UTR+Coding sequence		ASTE008406	5'UTR+Coding sequence
ASTE001483	5'UTR+Coding sequence		ASTE008418	5'UTR+Coding sequence
ASTE001487	5'UTR+Coding sequence		ASTE008431	5'UTR+Coding sequence
ASTE001491	5'UTR+Coding sequence		ASTE008435	5'UTR+Coding sequence
ASTE001493	5'UTR+Coding sequence		ASTE008453	5'UTR+Coding sequence
ASTE001494	5'UTR+Coding sequence		ASTE008478	5'UTR+Coding sequence
ASTE001497	5'UTR+Coding sequence		ASTE008480	5'UTR+Coding sequence
ASTE001498	5'UTR+Coding sequence		ASTE008508	5'UTR+Coding sequence
ASTE001502	5'UTR+Coding sequence		ASTE008518	5'UTR+Coding sequence
ASTE001507	5'UTR+Coding sequence		ASTE008554	5'UTR+Coding sequence
ASTE001510	5'UTR+Coding sequence		ASTE008561	5'UTR+Coding sequence
ASTE001516	5'UTR+Coding sequence		ASTE008562	5'UTR+Coding sequence
ASTE001517	5'UTR+Coding sequence		ASTE008565	5'UTR+Coding sequence
ASTE001518	5'UTR+Coding sequence		ASTE008578	5'UTR+Coding sequence
ASTE001520	5'UTR+Coding sequence		ASTE008614	5'UTR+Coding sequence
ASTE001522	5'UTR+Coding sequence		ASTE008626	5'UTR+Coding sequence
ASTE001523	5'UTR+Coding sequence		ASTE008630	5'UTR+Coding sequence
ASTE001527	5'UTR+Coding sequence		ASTE008646	5'UTR+Coding sequence
ASTE001529	5'UTR+Coding sequence		ASTE008652	5'UTR+Coding sequence
ASTE001543	5'UTR+Coding sequence		ASTE008660	5'UTR+Coding sequence
ASTE001546	5'UTR+Coding sequence		ASTE008672	5'UTR+Coding sequence
ASTE001547	5'UTR+Coding sequence		ASTE008690	5'UTR+Coding sequence
ASTE001548	5'UTR+Coding sequence		ASTE008693	5'UTR+Coding sequence
ASTE001549	5'UTR+Coding sequence		ASTE008699	5'UTR+Coding sequence
ASTE001554	5'UTR+Coding sequence		ASTE008704	5'UTR+Coding sequence
ASTE001556	5'UTR+Coding sequence		ASTE008719	5'UTR+Coding sequence
ASTE001557	5'UTR+Coding sequence		ASTE008729	5'UTR+Coding sequence
ASTE001560	5'UTR+Coding sequence		ASTE008741	5'UTR+Coding sequence
ASTE001562	5'UTR+Coding sequence		ASTE008742	5'UTR+Coding sequence
ASTE001568	5'UTR+Coding sequence		ASTE008749	5'UTR+Coding sequence
ASTE001569	5'UTR+Coding sequence		ASTE008780	5'UTR+Coding sequence
ASTE001572	5'UTR+Coding sequence		ASTE008783	5'UTR+Coding sequence
ASTE001577	5'UTR+Coding sequence		ASTE008794	5'UTR+Coding sequence
ASTE001583	5'UTR+Coding sequence		ASTE008798	5'UTR+Coding sequence
ASTE001584	5'UTR+Coding sequence		ASTE008800	5'UTR+Coding sequence
ASTE001585	5'UTR+Coding sequence		ASTE008801	5'UTR+Coding sequence
ASTE001591	5'UTR+Coding sequence		ASTE008829	5'UTR+Coding sequence
ASTE001598	5'UTR+Coding sequence		ASTE008830	5'UTR+Coding sequence
ASTE001601	5'UTR+Coding sequence		ASTE008842	5'UTR+Coding sequence
ASTE001602	5'UTR+Coding sequence		ASTE008865	5'UTR+Coding sequence
ASTE001605	5'UTR+Coding sequence		ASTE008876	5'UTR+Coding sequence
ASTE001606	5'UTR+Coding sequence		ASTE008898	5'UTR+Coding sequence
ASTE001608	5'UTR+Coding sequence		ASTE008900	5'UTR+Coding sequence
ASTE001613	5'UTR+Coding sequence		ASTE008910	5'UTR+Coding sequence
ASTE001614	5'UTR+Coding sequence		ASTE008911	5'UTR+Coding sequence
ASTE001618	5'UTR+Coding sequence		ASTE008914	5'UTR+Coding sequence
ASTE001623	5'UTR+Coding sequence		ASTE008925	5'UTR+Coding sequence
ASTE001631	5'UTR+Coding sequence		ASTE008950	5'UTR+Coding sequence
ASTE001635	5'UTR+Coding sequence		ASTE008954	5'UTR+Coding sequence
ASTE001637	5'UTR+Coding sequence		ASTE008955	5'UTR+Coding sequence
ASTE001638	5'UTR+Coding sequence		ASTE008964	5'UTR+Coding sequence
ASTE001639	5'UTR+Coding sequence		ASTE008975	5'UTR+Coding sequence
ASTE001640	5'UTR+Coding sequence		ASTE008979	5'UTR+Coding sequence
ASTE001642	5'UTR+Coding sequence		ASTE008984	5'UTR+Coding sequence
ASTE001647	5'UTR+Coding sequence		ASTE008992	5'UTR+Coding sequence
ASTE001648	5'UTR+Coding sequence		ASTE009014	5'UTR+Coding sequence
ASTE001652	5'UTR+Coding sequence		ASTE009017	5'UTR+Coding sequence
ASTE001656	5'UTR+Coding sequence		ASTE009018	5'UTR+Coding sequence
ASTE001662	5'UTR+Coding sequence		ASTE009021	5'UTR+Coding sequence
ASTE001664	5'UTR+Coding sequence		ASTE009023	5'UTR+Coding sequence
ASTE001665	5'UTR+Coding sequence		ASTE009028	5'UTR+Coding sequence
ASTE001666	5'UTR+Coding sequence		ASTE009031	5'UTR+Coding sequence
ASTE001667	5'UTR+Coding sequence		ASTE009041	5'UTR+Coding sequence
ASTE001668	5'UTR+Coding sequence		ASTE009052	5'UTR+Coding sequence
ASTE001670	5'UTR+Coding sequence		ASTE009062	5'UTR+Coding sequence
ASTE001671	5'UTR+Coding sequence		ASTE009082	5'UTR+Coding sequence
ASTE001675	5'UTR+Coding sequence		ASTE009090	5'UTR+Coding sequence
ASTE001680	5'UTR+Coding sequence		ASTE009094	5'UTR+Coding sequence
ASTE001687	5'UTR+Coding sequence		ASTE009103	5'UTR+Coding sequence
ASTE001691	5'UTR+Coding sequence		ASTE009106	5'UTR+Coding sequence
ASTE001692	5'UTR+Coding sequence		ASTE009116	5'UTR+Coding sequence
ASTE001695	5'UTR+Coding sequence		ASTE009121	5'UTR+Coding sequence
ASTE001700	5'UTR+Coding sequence		ASTE009122	5'UTR+Coding sequence
ASTE001702	5'UTR+Coding sequence		ASTE009123	5'UTR+Coding sequence
ASTE001703	5'UTR+Coding sequence		ASTE009124	5'UTR+Coding sequence
ASTE001709	5'UTR+Coding sequence		ASTE009128	5'UTR+Coding sequence
ASTE001715	5'UTR+Coding sequence		ASTE009136	5'UTR+Coding sequence
ASTE001716	5'UTR+Coding sequence		ASTE009138	5'UTR+Coding sequence
ASTE001719	5'UTR+Coding sequence		ASTE009139	5'UTR+Coding sequence
ASTE001720	5'UTR+Coding sequence		ASTE009144	5'UTR+Coding sequence
ASTE001727	5'UTR+Coding sequence		ASTE009170	5'UTR+Coding sequence
ASTE001740	5'UTR+Coding sequence		ASTE009172	5'UTR+Coding sequence
ASTE001753	5'UTR+Coding sequence		ASTE009193	5'UTR+Coding sequence
ASTE001754	5'UTR+Coding sequence		ASTE009196	5'UTR+Coding sequence
ASTE001755	5'UTR+Coding sequence		ASTE009202	5'UTR+Coding sequence
ASTE001760	5'UTR+Coding sequence		ASTE009215	5'UTR+Coding sequence
ASTE001761	5'UTR+Coding sequence		ASTE009235	5'UTR+Coding sequence
ASTE001763	5'UTR+Coding sequence		ASTE009236	5'UTR+Coding sequence
ASTE001766	5'UTR+Coding sequence		ASTE009247	5'UTR+Coding sequence
ASTE001767	5'UTR+Coding sequence		ASTE009251	5'UTR+Coding sequence
ASTE001770	5'UTR+Coding sequence		ASTE009252	5'UTR+Coding sequence
ASTE001781	5'UTR+Coding sequence		ASTE009273	5'UTR+Coding sequence
ASTE001784	5'UTR+Coding sequence		ASTE009282	5'UTR+Coding sequence
ASTE001786	5'UTR+Coding sequence		ASTE009292	5'UTR+Coding sequence
ASTE001787	5'UTR+Coding sequence		ASTE009294	5'UTR+Coding sequence
ASTE001792	5'UTR+Coding sequence		ASTE009298	5'UTR+Coding sequence
ASTE001801	5'UTR+Coding sequence		ASTE009299	5'UTR+Coding sequence
ASTE001802	5'UTR+Coding sequence		ASTE009331	5'UTR+Coding sequence
ASTE001807	5'UTR+Coding sequence		ASTE009347	5'UTR+Coding sequence
ASTE001819	5'UTR+Coding sequence		ASTE009348	5'UTR+Coding sequence
ASTE001821	5'UTR+Coding sequence		ASTE009357	5'UTR+Coding sequence
ASTE001823	5'UTR+Coding sequence		ASTE009380	5'UTR+Coding sequence
ASTE001824	5'UTR+Coding sequence		ASTE009381	5'UTR+Coding sequence
ASTE001829	5'UTR+Coding sequence		ASTE009385	5'UTR+Coding sequence
ASTE001830	5'UTR+Coding sequence		ASTE009390	5'UTR+Coding sequence
ASTE001831	5'UTR+Coding sequence		ASTE009410	5'UTR+Coding sequence
ASTE001832	5'UTR+Coding sequence		ASTE009416	5'UTR+Coding sequence
ASTE001834	5'UTR+Coding sequence		ASTE009418	5'UTR+Coding sequence
ASTE001836	5'UTR+Coding sequence		ASTE009428	5'UTR+Coding sequence
ASTE001838	5'UTR+Coding sequence		ASTE009438	5'UTR+Coding sequence
ASTE001841	5'UTR+Coding sequence		ASTE009440	5'UTR+Coding sequence
ASTE001843	5'UTR+Coding sequence		ASTE009450	5'UTR+Coding sequence
ASTE001845	5'UTR+Coding sequence		ASTE009469	5'UTR+Coding sequence
ASTE001846	5'UTR+Coding sequence		ASTE009474	5'UTR+Coding sequence
ASTE001848	5'UTR+Coding sequence		ASTE009491	5'UTR+Coding sequence
ASTE001851	5'UTR+Coding sequence		ASTE009492	5'UTR+Coding sequence
ASTE001855	5'UTR+Coding sequence		ASTE009495	5'UTR+Coding sequence
ASTE001857	5'UTR+Coding sequence		ASTE009504	5'UTR+Coding sequence
ASTE001858	5'UTR+Coding sequence		ASTE009508	5'UTR+Coding sequence
ASTE001862	5'UTR+Coding sequence		ASTE009513	5'UTR+Coding sequence
ASTE001863	5'UTR+Coding sequence		ASTE009539	5'UTR+Coding sequence
ASTE001865	5'UTR+Coding sequence		ASTE009543	5'UTR+Coding sequence
ASTE001868	5'UTR+Coding sequence		ASTE009550	5'UTR+Coding sequence
ASTE001871	5'UTR+Coding sequence		ASTE009569	5'UTR+Coding sequence
ASTE001873	5'UTR+Coding sequence		ASTE009570	5'UTR+Coding sequence
ASTE001874	5'UTR+Coding sequence		ASTE009571	5'UTR+Coding sequence
ASTE001875	5'UTR+Coding sequence		ASTE009577	5'UTR+Coding sequence
ASTE001879	5'UTR+Coding sequence		ASTE009581	5'UTR+Coding sequence
ASTE001897	5'UTR+Coding sequence		ASTE009599	5'UTR+Coding sequence
ASTE001898	5'UTR+Coding sequence		ASTE009603	5'UTR+Coding sequence
ASTE001902	5'UTR+Coding sequence		ASTE009605	5'UTR+Coding sequence
ASTE001903	5'UTR+Coding sequence		ASTE009618	5'UTR+Coding sequence
ASTE001906	5'UTR+Coding sequence		ASTE009641	5'UTR+Coding sequence
ASTE001907	5'UTR+Coding sequence		ASTE009663	5'UTR+Coding sequence
ASTE001909	5'UTR+Coding sequence		ASTE009689	5'UTR+Coding sequence
ASTE001912	5'UTR+Coding sequence		ASTE009693	5'UTR+Coding sequence
ASTE001913	5'UTR+Coding sequence		ASTE009718	5'UTR+Coding sequence
ASTE001914	5'UTR+Coding sequence		ASTE009719	5'UTR+Coding sequence
ASTE001915	5'UTR+Coding sequence		ASTE009736	5'UTR+Coding sequence
ASTE001919	5'UTR+Coding sequence		ASTE009746	5'UTR+Coding sequence
ASTE001920	5'UTR+Coding sequence		ASTE009749	5'UTR+Coding sequence
ASTE001921	5'UTR+Coding sequence		ASTE009755	5'UTR+Coding sequence
ASTE001922	5'UTR+Coding sequence		ASTE009759	5'UTR+Coding sequence
ASTE001923	5'UTR+Coding sequence		ASTE009769	5'UTR+Coding sequence
ASTE001928	5'UTR+Coding sequence		ASTE009807	5'UTR+Coding sequence
ASTE001929	5'UTR+Coding sequence		ASTE009810	5'UTR+Coding sequence
ASTE001933	5'UTR+Coding sequence		ASTE009819	5'UTR+Coding sequence
ASTE001934	5'UTR+Coding sequence		ASTE009832	5'UTR+Coding sequence
ASTE001939	5'UTR+Coding sequence		ASTE009840	5'UTR+Coding sequence
ASTE001945	5'UTR+Coding sequence		ASTE009856	5'UTR+Coding sequence
ASTE001947	5'UTR+Coding sequence		ASTE009866	5'UTR+Coding sequence
ASTE001948	5'UTR+Coding sequence		ASTE009882	5'UTR+Coding sequence
ASTE001950	5'UTR+Coding sequence		ASTE009905	5'UTR+Coding sequence
ASTE001951	5'UTR+Coding sequence		ASTE009908	5'UTR+Coding sequence
ASTE001952	5'UTR+Coding sequence		ASTE009912	5'UTR+Coding sequence
ASTE001953	5'UTR+Coding sequence		ASTE009938	5'UTR+Coding sequence
ASTE001959	5'UTR+Coding sequence		ASTE009948	5'UTR+Coding sequence
ASTE001960	5'UTR+Coding sequence		ASTE009956	5'UTR+Coding sequence
ASTE001964	5'UTR+Coding sequence		ASTE009958	5'UTR+Coding sequence
ASTE001966	5'UTR+Coding sequence		ASTE009960	5'UTR+Coding sequence
ASTE001967	5'UTR+Coding sequence		ASTE009966	5'UTR+Coding sequence
ASTE001968	5'UTR+Coding sequence		ASTE009971	5'UTR+Coding sequence
ASTE001971	5'UTR+Coding sequence		ASTE009982	5'UTR+Coding sequence
ASTE001973	5'UTR+Coding sequence		ASTE009997	5'UTR+Coding sequence
ASTE001974	5'UTR+Coding sequence		ASTE010001	5'UTR+Coding sequence
ASTE001976	5'UTR+Coding sequence		ASTE010032	5'UTR+Coding sequence
ASTE001978	5'UTR+Coding sequence		ASTE010033	5'UTR+Coding sequence
ASTE001979	5'UTR+Coding sequence		ASTE010049	5'UTR+Coding sequence
ASTE001981	5'UTR+Coding sequence		ASTE010052	5'UTR+Coding sequence
ASTE001983	5'UTR+Coding sequence		ASTE010055	5'UTR+Coding sequence
ASTE001990	5'UTR+Coding sequence		ASTE010059	5'UTR+Coding sequence
ASTE001991	5'UTR+Coding sequence		ASTE010100	5'UTR+Coding sequence
ASTE001996	5'UTR+Coding sequence		ASTE010107	5'UTR+Coding sequence
ASTE002005	5'UTR+Coding sequence		ASTE010133	5'UTR+Coding sequence
ASTE002009	5'UTR+Coding sequence		ASTE010138	5'UTR+Coding sequence
ASTE002015	5'UTR+Coding sequence		ASTE010141	5'UTR+Coding sequence
ASTE002016	5'UTR+Coding sequence		ASTE010145	5'UTR+Coding sequence
ASTE002020	5'UTR+Coding sequence		ASTE010155	5'UTR+Coding sequence
ASTE002021	5'UTR+Coding sequence		ASTE010163	5'UTR+Coding sequence
ASTE002027	5'UTR+Coding sequence		ASTE010173	5'UTR+Coding sequence
ASTE002029	5'UTR+Coding sequence		ASTE010185	5'UTR+Coding sequence
ASTE002031	5'UTR+Coding sequence		ASTE010193	5'UTR+Coding sequence
ASTE002033	5'UTR+Coding sequence		ASTE010207	5'UTR+Coding sequence
ASTE002038	5'UTR+Coding sequence		ASTE010212	5'UTR+Coding sequence
ASTE002040	5'UTR+Coding sequence		ASTE010232	5'UTR+Coding sequence
ASTE002043	5'UTR+Coding sequence		ASTE010233	5'UTR+Coding sequence
ASTE002044	5'UTR+Coding sequence		ASTE010235	5'UTR+Coding sequence
ASTE002046	5'UTR+Coding sequence		ASTE010244	5'UTR+Coding sequence
ASTE002049	5'UTR+Coding sequence		ASTE010260	5'UTR+Coding sequence
ASTE002050	5'UTR+Coding sequence		ASTE010264	5'UTR+Coding sequence
ASTE002052	5'UTR+Coding sequence		ASTE010284	5'UTR+Coding sequence
ASTE002057	5'UTR+Coding sequence		ASTE010298	5'UTR+Coding sequence
ASTE002059	5'UTR+Coding sequence		ASTE010299	5'UTR+Coding sequence
ASTE002065	5'UTR+Coding sequence		ASTE010307	5'UTR+Coding sequence
ASTE002066	5'UTR+Coding sequence		ASTE010315	5'UTR+Coding sequence
ASTE002070	5'UTR+Coding sequence		ASTE010317	5'UTR+Coding sequence
ASTE002077	5'UTR+Coding sequence		ASTE010333	5'UTR+Coding sequence
ASTE002078	5'UTR+Coding sequence		ASTE010336	5'UTR+Coding sequence
ASTE002080	5'UTR+Coding sequence		ASTE010337	5'UTR+Coding sequence
ASTE002084	5'UTR+Coding sequence		ASTE010369	5'UTR+Coding sequence
ASTE002089	5'UTR+Coding sequence		ASTE010391	5'UTR+Coding sequence
ASTE002090	5'UTR+Coding sequence		ASTE010393	5'UTR+Coding sequence
ASTE002092	5'UTR+Coding sequence		ASTE010418	5'UTR+Coding sequence
ASTE002100	5'UTR+Coding sequence		ASTE010419	5'UTR+Coding sequence
ASTE002104	5'UTR+Coding sequence		ASTE010420	5'UTR+Coding sequence
ASTE002105	5'UTR+Coding sequence		ASTE010455	5'UTR+Coding sequence
ASTE002106	5'UTR+Coding sequence		ASTE010468	5'UTR+Coding sequence
ASTE002107	5'UTR+Coding sequence		ASTE010471	5'UTR+Coding sequence
ASTE002109	5'UTR+Coding sequence		ASTE010503	5'UTR+Coding sequence
ASTE002110	5'UTR+Coding sequence		ASTE010511	5'UTR+Coding sequence
ASTE002111	5'UTR+Coding sequence		ASTE010520	5'UTR+Coding sequence
ASTE002112	5'UTR+Coding sequence		ASTE010550	5'UTR+Coding sequence
ASTE002120	5'UTR+Coding sequence		ASTE010555	5'UTR+Coding sequence
ASTE002129	5'UTR+Coding sequence		ASTE010568	5'UTR+Coding sequence
ASTE002132	5'UTR+Coding sequence		ASTE010588	5'UTR+Coding sequence
ASTE002135	5'UTR+Coding sequence		ASTE010607	5'UTR+Coding sequence
ASTE002137	5'UTR+Coding sequence		ASTE010608	5'UTR+Coding sequence
ASTE002142	5'UTR+Coding sequence		ASTE010610	5'UTR+Coding sequence
ASTE002143	5'UTR+Coding sequence		ASTE010622	5'UTR+Coding sequence
ASTE002144	5'UTR+Coding sequence		ASTE010628	5'UTR+Coding sequence
ASTE002148	5'UTR+Coding sequence		ASTE010634	5'UTR+Coding sequence
ASTE002153	5'UTR+Coding sequence		ASTE010671	5'UTR+Coding sequence
ASTE002154	5'UTR+Coding sequence		ASTE010689	5'UTR+Coding sequence
ASTE002156	5'UTR+Coding sequence		ASTE010712	5'UTR+Coding sequence
ASTE002157	5'UTR+Coding sequence		ASTE010718	5'UTR+Coding sequence
ASTE002158	5'UTR+Coding sequence		ASTE010719	5'UTR+Coding sequence
ASTE002170	5'UTR+Coding sequence		ASTE010720	5'UTR+Coding sequence
ASTE002175	5'UTR+Coding sequence		ASTE010721	5'UTR+Coding sequence
ASTE002182	5'UTR+Coding sequence		ASTE010732	5'UTR+Coding sequence
ASTE002183	5'UTR+Coding sequence		ASTE010734	5'UTR+Coding sequence
ASTE002184	5'UTR+Coding sequence		ASTE010743	5'UTR+Coding sequence
ASTE002186	5'UTR+Coding sequence		ASTE010745	5'UTR+Coding sequence
ASTE002188	5'UTR+Coding sequence		ASTE010748	5'UTR+Coding sequence
ASTE002193	5'UTR+Coding sequence		ASTE010760	5'UTR+Coding sequence
ASTE002194	5'UTR+Coding sequence		ASTE010771	5'UTR+Coding sequence
ASTE002199	5'UTR+Coding sequence		ASTE010804	5'UTR+Coding sequence
ASTE002201	5'UTR+Coding sequence		ASTE010831	5'UTR+Coding sequence
ASTE002203	5'UTR+Coding sequence		ASTE010833	5'UTR+Coding sequence
ASTE002206	5'UTR+Coding sequence		ASTE010837	5'UTR+Coding sequence
ASTE002209	5'UTR+Coding sequence		ASTE010840	5'UTR+Coding sequence
ASTE002210	5'UTR+Coding sequence		ASTE010844	5'UTR+Coding sequence
ASTE002212	5'UTR+Coding sequence		ASTE010857	5'UTR+Coding sequence
ASTE002213	5'UTR+Coding sequence		ASTE010872	5'UTR+Coding sequence
ASTE002214	5'UTR+Coding sequence		ASTE010922	5'UTR+Coding sequence
ASTE002216	5'UTR+Coding sequence		ASTE010955	5'UTR+Coding sequence
ASTE002218	5'UTR+Coding sequence		ASTE010964	5'UTR+Coding sequence
ASTE002225	5'UTR+Coding sequence		ASTE010967	5'UTR+Coding sequence
ASTE002226	5'UTR+Coding sequence		ASTE010977	5'UTR+Coding sequence
ASTE002227	5'UTR+Coding sequence		ASTE010988	5'UTR+Coding sequence
ASTE002228	5'UTR+Coding sequence		ASTE010998	5'UTR+Coding sequence
ASTE002231	5'UTR+Coding sequence		ASTE011001	5'UTR+Coding sequence
ASTE002232	5'UTR+Coding sequence		ASTE011002	5'UTR+Coding sequence
ASTE002235	5'UTR+Coding sequence		ASTE011004	5'UTR+Coding sequence
ASTE002236	5'UTR+Coding sequence		ASTE011009	5'UTR+Coding sequence
ASTE002240	5'UTR+Coding sequence		ASTE011010	5'UTR+Coding sequence
ASTE002244	5'UTR+Coding sequence		ASTE011012	5'UTR+Coding sequence
ASTE002245	5'UTR+Coding sequence		ASTE011030	5'UTR+Coding sequence
ASTE002253	5'UTR+Coding sequence		ASTE011052	5'UTR+Coding sequence
ASTE002255	5'UTR+Coding sequence		ASTE011060	5'UTR+Coding sequence
ASTE002261	5'UTR+Coding sequence		ASTE011074	5'UTR+Coding sequence
ASTE002267	5'UTR+Coding sequence		ASTE011100	5'UTR+Coding sequence
ASTE002273	5'UTR+Coding sequence		ASTE011111	5'UTR+Coding sequence
ASTE002276	5'UTR+Coding sequence		ASTE011112	5'UTR+Coding sequence
ASTE002277	5'UTR+Coding sequence		ASTE011122	5'UTR+Coding sequence
ASTE002278	5'UTR+Coding sequence		ASTE011131	5'UTR+Coding sequence
ASTE002279	5'UTR+Coding sequence		ASTE011138	5'UTR+Coding sequence
ASTE002281	5'UTR+Coding sequence		ASTE011148	5'UTR+Coding sequence
ASTE002282	5'UTR+Coding sequence		ASTE011178	5'UTR+Coding sequence
ASTE002283	5'UTR+Coding sequence		ASTE011181	5'UTR+Coding sequence
ASTE002292	5'UTR+Coding sequence		ASTE011192	5'UTR+Coding sequence
ASTE002294	5'UTR+Coding sequence		ASTE011203	5'UTR+Coding sequence
ASTE002295	5'UTR+Coding sequence		ASTE011210	5'UTR+Coding sequence
ASTE002296	5'UTR+Coding sequence		ASTE011211	5'UTR+Coding sequence
ASTE002298	5'UTR+Coding sequence		ASTE011230	5'UTR+Coding sequence
ASTE002301	5'UTR+Coding sequence		ASTE011239	5'UTR+Coding sequence
ASTE002303	5'UTR+Coding sequence		ASTE011241	5'UTR+Coding sequence
ASTE002307	5'UTR+Coding sequence		ASTE011255	5'UTR+Coding sequence
ASTE002308	5'UTR+Coding sequence		ASTE011256	5'UTR+Coding sequence
ASTE002310	5'UTR+Coding sequence		ASTE011261	5'UTR+Coding sequence
ASTE002315	5'UTR+Coding sequence		ASTE011266	5'UTR+Coding sequence
ASTE002319	5'UTR+Coding sequence		ASTE011270	5'UTR+Coding sequence
ASTE002320	5'UTR+Coding sequence		ASTE011281	5'UTR+Coding sequence
ASTE002321	5'UTR+Coding sequence		ASTE011286	5'UTR+Coding sequence
ASTE002322	5'UTR+Coding sequence		ASTE011314	5'UTR+Coding sequence
ASTE002324	5'UTR+Coding sequence		ASTE011341	5'UTR+Coding sequence
ASTE002325	5'UTR+Coding sequence		ASTE011347	5'UTR+Coding sequence
ASTE002327	5'UTR+Coding sequence		ASTE011355	5'UTR+Coding sequence
ASTE002331	5'UTR+Coding sequence		ASTE011364	5'UTR+Coding sequence
ASTE002337	5'UTR+Coding sequence		ASTE011414	5'UTR+Coding sequence
ASTE002338	5'UTR+Coding sequence		ASTE011418	5'UTR+Coding sequence
ASTE002340	5'UTR+Coding sequence		ASTE011420	5'UTR+Coding sequence
ASTE002341	5'UTR+Coding sequence		ASTE011421	5'UTR+Coding sequence
ASTE002343	5'UTR+Coding sequence		ASTE011441	5'UTR+Coding sequence
ASTE002344	5'UTR+Coding sequence		ASTE011463	5'UTR+Coding sequence
ASTE002345	5'UTR+Coding sequence		ASTE011466	5'UTR+Coding sequence
ASTE002348	5'UTR+Coding sequence		ASTE011486	5'UTR+Coding sequence
ASTE002349	5'UTR+Coding sequence		ASTE011493	5'UTR+Coding sequence
ASTE002352	5'UTR+Coding sequence		ASTE011495	5'UTR+Coding sequence
ASTE002355	5'UTR+Coding sequence		ASTE011498	5'UTR+Coding sequence
ASTE002357	5'UTR+Coding sequence		ASTE011499	5'UTR+Coding sequence
ASTE002360	5'UTR+Coding sequence		ASTE011521	5'UTR+Coding sequence
ASTE002361	5'UTR+Coding sequence		ASTE011534	5'UTR+Coding sequence
ASTE002365	5'UTR+Coding sequence		ASTE011567	5'UTR+Coding sequence
ASTE002366	5'UTR+Coding sequence		ASTE011592	5'UTR+Coding sequence
ASTE002371	5'UTR+Coding sequence		ASTE011595	5'UTR+Coding sequence
ASTE002372	5'UTR+Coding sequence		ASTE011618	5'UTR+Coding sequence
ASTE002373	5'UTR+Coding sequence		ASTE011634	5'UTR+Coding sequence
ASTE002374	5'UTR+Coding sequence		ASTE011638	5'UTR+Coding sequence
ASTE002377	5'UTR+Coding sequence		ASTE011644	5'UTR+Coding sequence
ASTE002378	5'UTR+Coding sequence		ASTE011647	5'UTR+Coding sequence
ASTE002382	5'UTR+Coding sequence		ASTE011652	5'UTR+Coding sequence
ASTE002383	5'UTR+Coding sequence		ASTE011662	5'UTR+Coding sequence
ASTE002385	5'UTR+Coding sequence		ASTE011670	5'UTR+Coding sequence
ASTE002390	5'UTR+Coding sequence		ASTE011672	5'UTR+Coding sequence
ASTE002392	5'UTR+Coding sequence		ASTE011685	5'UTR+Coding sequence
ASTE002393	5'UTR+Coding sequence		ASTE011749	5'UTR+Coding sequence
ASTE002394	5'UTR+Coding sequence		ASTE011754	5'UTR+Coding sequence
ASTE002395	5'UTR+Coding sequence		ASTE011759	5'UTR+Coding sequence
ASTE002396	5'UTR+Coding sequence		ASTE011790	5'UTR+Coding sequence
ASTE002398	5'UTR+Coding sequence		ASTE011803	5'UTR+Coding sequence
ASTE002399	5'UTR+Coding sequence		ASTE014003	5'UTR+Coding sequence
ASTE002400	5'UTR+Coding sequence		ASTE014025	5'UTR+Coding sequence
ASTE002401	5'UTR+Coding sequence		ASTE014042	5'UTR+Coding sequence
ASTE002403	5'UTR+Coding sequence		ASTE014046	5'UTR+Coding sequence
ASTE002404	5'UTR+Coding sequence		ASTE014049	5'UTR+Coding sequence
ASTE002410	5'UTR+Coding sequence		ASTE014071	5'UTR+Coding sequence
ASTE002412	5'UTR+Coding sequence		ASTE014106	5'UTR+Coding sequence
ASTE002413	5'UTR+Coding sequence		ASTE014109	5'UTR+Coding sequence
ASTE002414	5'UTR+Coding sequence		ASTE014119	5'UTR+Coding sequence
ASTE002416	5'UTR+Coding sequence		ASTE014122	5'UTR+Coding sequence
ASTE002419	5'UTR+Coding sequence		ASTE014123	5'UTR+Coding sequence
ASTE002421	5'UTR+Coding sequence		ASTE014125	5'UTR+Coding sequence
ASTE002422	5'UTR+Coding sequence		ASTE014127	5'UTR+Coding sequence
ASTE002423	5'UTR+Coding sequence		ASTE014137	5'UTR+Coding sequence
ASTE002424	5'UTR+Coding sequence		ASTE014151	5'UTR+Coding sequence
ASTE002427	5'UTR+Coding sequence		ASTE014160	5'UTR+Coding sequence
ASTE002429	5'UTR+Coding sequence		ASTE014169	5'UTR+Coding sequence
ASTE002431	5'UTR+Coding sequence		ASTE014179	5'UTR+Coding sequence
ASTE002437	5'UTR+Coding sequence		ASTE014188	5'UTR+Coding sequence
ASTE002438	5'UTR+Coding sequence		ASTE014191	5'UTR+Coding sequence
ASTE002441	5'UTR+Coding sequence		ASTE014199	5'UTR+Coding sequence
ASTE002443	5'UTR+Coding sequence		ASTE014233	5'UTR+Coding sequence
ASTE002447	5'UTR+Coding sequence		ASTE014239	5'UTR+Coding sequence
ASTE002449	5'UTR+Coding sequence		ASTE014241	5'UTR+Coding sequence
ASTE002450	5'UTR+Coding sequence		ASTE014244	5'UTR+Coding sequence
ASTE002455	5'UTR+Coding sequence		ASTE014250	5'UTR+Coding sequence
ASTE002456	5'UTR+Coding sequence		ASTE014273	5'UTR+Coding sequence
ASTE002457	5'UTR+Coding sequence		ASTE014276	5'UTR+Coding sequence
ASTE002458	5'UTR+Coding sequence		ASTE014314	5'UTR+Coding sequence
ASTE002459	5'UTR+Coding sequence		ASTE014330	5'UTR+Coding sequence
ASTE002461	5'UTR+Coding sequence		ASTE014359	5'UTR+Coding sequence
ASTE002464	5'UTR+Coding sequence		ASTE014383	5'UTR+Coding sequence
ASTE002468	5'UTR+Coding sequence		ASTE014390	5'UTR+Coding sequence
ASTE002473	5'UTR+Coding sequence		ASTE014393	5'UTR+Coding sequence
ASTE002474	5'UTR+Coding sequence		ASTE014398	5'UTR+Coding sequence
ASTE002476	5'UTR+Coding sequence		ASTE014411	5'UTR+Coding sequence
ASTE002481	5'UTR+Coding sequence		ASTE014412	5'UTR+Coding sequence
ASTE002482	5'UTR+Coding sequence		ASTE014413	5'UTR+Coding sequence
ASTE002483	5'UTR+Coding sequence		ASTE014444	5'UTR+Coding sequence
ASTE002487	5'UTR+Coding sequence		ASTE014453	5'UTR+Coding sequence
ASTE002488	5'UTR+Coding sequence		ASTE014463	5'UTR+Coding sequence
ASTE002490	5'UTR+Coding sequence		ASTE014471	5'UTR+Coding sequence
ASTE002491	5'UTR+Coding sequence		ASTE014477	5'UTR+Coding sequence
ASTE002494	5'UTR+Coding sequence		ASTE014487	5'UTR+Coding sequence
ASTE002496	5'UTR+Coding sequence		ASTE014500	5'UTR+Coding sequence
ASTE002497	5'UTR+Coding sequence		ASTE014516	5'UTR+Coding sequence
ASTE002499	5'UTR+Coding sequence		ASTE014518	5'UTR+Coding sequence
ASTE002501	5'UTR+Coding sequence		ASTE014557	5'UTR+Coding sequence
ASTE002502	5'UTR+Coding sequence		ASTE014565	5'UTR+Coding sequence
ASTE002503	5'UTR+Coding sequence		ASTE014584	5'UTR+Coding sequence
ASTE002508	5'UTR+Coding sequence		ASTE014626	5'UTR+Coding sequence
ASTE002510	5'UTR+Coding sequence		ASTE014646	5'UTR+Coding sequence
ASTE002515	5'UTR+Coding sequence		ASTE014655	5'UTR+Coding sequence
ASTE002516	5'UTR+Coding sequence		ASTE014664	5'UTR+Coding sequence
ASTE002517	5'UTR+Coding sequence		ASTE014673	5'UTR+Coding sequence
ASTE002520	5'UTR+Coding sequence		ASTE014685	5'UTR+Coding sequence
ASTE002524	5'UTR+Coding sequence		ASTE014765	5'UTR+Coding sequence
ASTE002525	5'UTR+Coding sequence		ASTE014835	5'UTR+Coding sequence
ASTE002528	5'UTR+Coding sequence		ASTE014854	5'UTR+Coding sequence
ASTE002530	5'UTR+Coding sequence		ASTE014858	5'UTR+Coding sequence
ASTE002531	5'UTR+Coding sequence		ASTE014879	5'UTR+Coding sequence
ASTE002532	5'UTR+Coding sequence		ASTE014881	5'UTR+Coding sequence
ASTE002535	5'UTR+Coding sequence		ASTE014882	5'UTR+Coding sequence
ASTE002536	5'UTR+Coding sequence		ASTE014889	5'UTR+Coding sequence
ASTE002539	5'UTR+Coding sequence		ASTE014915	5'UTR+Coding sequence
ASTE002540	5'UTR+Coding sequence		ASTE014918	5'UTR+Coding sequence
ASTE002543	5'UTR+Coding sequence		ASTE014939	5'UTR+Coding sequence
ASTE002548	5'UTR+Coding sequence		ASTE014961	5'UTR+Coding sequence
ASTE002552	5'UTR+Coding sequence		ASTE014967	5'UTR+Coding sequence
ASTE002554	5'UTR+Coding sequence		ASTE014989	5'UTR+Coding sequence
ASTE002556	5'UTR+Coding sequence		ASTE014998	5'UTR+Coding sequence
ASTE002557	5'UTR+Coding sequence		ASTE015003	5'UTR+Coding sequence
ASTE002558	5'UTR+Coding sequence		ASTE015006	5'UTR+Coding sequence
ASTE002561	5'UTR+Coding sequence		ASTE015047	5'UTR+Coding sequence
ASTE002564	5'UTR+Coding sequence		ASTE015054	5'UTR+Coding sequence
ASTE002565	5'UTR+Coding sequence		ASTE015073	5'UTR+Coding sequence
ASTE002573	5'UTR+Coding sequence		ASTE015074	5'UTR+Coding sequence
ASTE002576	5'UTR+Coding sequence		ASTE015077	5'UTR+Coding sequence
ASTE002578	5'UTR+Coding sequence		ASTE015085	5'UTR+Coding sequence
ASTE002579	5'UTR+Coding sequence		ASTE015096	5'UTR+Coding sequence
ASTE002580	5'UTR+Coding sequence		ASTE015103	5'UTR+Coding sequence
ASTE002583	5'UTR+Coding sequence		ASTE015132	5'UTR+Coding sequence
ASTE002586	5'UTR+Coding sequence		ASTE015177	5'UTR+Coding sequence
ASTE002588	5'UTR+Coding sequence		ASTE015209	5'UTR+Coding sequence
ASTE002593	5'UTR+Coding sequence		ASTE015220	5'UTR+Coding sequence
ASTE002596	5'UTR+Coding sequence		ASTE015238	5'UTR+Coding sequence
ASTE002598	5'UTR+Coding sequence		ASTE015251	5'UTR+Coding sequence
ASTE002601	5'UTR+Coding sequence		ASTE015269	5'UTR+Coding sequence
ASTE002603	5'UTR+Coding sequence		ASTE015273	5'UTR+Coding sequence
ASTE002615	5'UTR+Coding sequence		ASTE015291	5'UTR+Coding sequence
ASTE002616	5'UTR+Coding sequence		ASTE015299	5'UTR+Coding sequence
ASTE002618	5'UTR+Coding sequence		ASTE015356	5'UTR+Coding sequence
ASTE002621	5'UTR+Coding sequence		ASTE015386	5'UTR+Coding sequence
ASTE002622	5'UTR+Coding sequence		ASTE015407	5'UTR+Coding sequence
ASTE002623	5'UTR+Coding sequence		ASTE015475	5'UTR+Coding sequence
ASTE002628	5'UTR+Coding sequence		ASTE015516	5'UTR+Coding sequence
ASTE002633	5'UTR+Coding sequence		ASTE015570	5'UTR+Coding sequence
ASTE002642	5'UTR+Coding sequence		ASTE015593	5'UTR+Coding sequence
ASTE002646	5'UTR+Coding sequence		ASTE015708	5'UTR+Coding sequence
ASTE002652	5'UTR+Coding sequence		ASTE015813	5'UTR+Coding sequence
ASTE002657	5'UTR+Coding sequence		ASTE015841	5'UTR+Coding sequence
ASTE002658	5'UTR+Coding sequence
ASTE002664	5'UTR+Coding sequence
ASTE002665	5'UTR+Coding sequence
ASTE002669	5'UTR+Coding sequence
ASTE002674	5'UTR+Coding sequence
ASTE002675	5'UTR+Coding sequence
ASTE002680	5'UTR+Coding sequence
ASTE002681	5'UTR+Coding sequence
ASTE002683	5'UTR+Coding sequence
ASTE002685	5'UTR+Coding sequence
ASTE002686	5'UTR+Coding sequence
ASTE002688	5'UTR+Coding sequence
ASTE002689	5'UTR+Coding sequence
ASTE002690	5'UTR+Coding sequence
ASTE002692	5'UTR+Coding sequence
ASTE002693	5'UTR+Coding sequence
ASTE002695	5'UTR+Coding sequence
ASTE002698	5'UTR+Coding sequence
ASTE002699	5'UTR+Coding sequence
ASTE002705	5'UTR+Coding sequence
ASTE002711	5'UTR+Coding sequence
ASTE002717	5'UTR+Coding sequence
ASTE002718	5'UTR+Coding sequence
ASTE002721	5'UTR+Coding sequence
ASTE002722	5'UTR+Coding sequence
ASTE002727	5'UTR+Coding sequence
ASTE002728	5'UTR+Coding sequence
ASTE002731	5'UTR+Coding sequence
ASTE002733	5'UTR+Coding sequence
ASTE002740	5'UTR+Coding sequence
ASTE002743	5'UTR+Coding sequence
ASTE002744	5'UTR+Coding sequence
ASTE002746	5'UTR+Coding sequence
ASTE002747	5'UTR+Coding sequence
ASTE002748	5'UTR+Coding sequence
ASTE002755	5'UTR+Coding sequence
ASTE002756	5'UTR+Coding sequence
ASTE002757	5'UTR+Coding sequence
ASTE002759	5'UTR+Coding sequence
ASTE002760	5'UTR+Coding sequence
ASTE002761	5'UTR+Coding sequence
ASTE002762	5'UTR+Coding sequence
ASTE002769	5'UTR+Coding sequence
ASTE002774	5'UTR+Coding sequence
ASTE002775	5'UTR+Coding sequence
ASTE002781	5'UTR+Coding sequence
ASTE002782	5'UTR+Coding sequence
ASTE002784	5'UTR+Coding sequence
ASTE002788	5'UTR+Coding sequence
ASTE002789	5'UTR+Coding sequence
ASTE002793	5'UTR+Coding sequence
ASTE002795	5'UTR+Coding sequence
ASTE002797	5'UTR+Coding sequence
ASTE002798	5'UTR+Coding sequence
ASTE002802	5'UTR+Coding sequence
ASTE002803	5'UTR+Coding sequence
ASTE002805	5'UTR+Coding sequence
ASTE002807	5'UTR+Coding sequence
ASTE002808	5'UTR+Coding sequence
ASTE002809	5'UTR+Coding sequence
ASTE002810	5'UTR+Coding sequence
ASTE002819	5'UTR+Coding sequence
ASTE002821	5'UTR+Coding sequence
ASTE002825	5'UTR+Coding sequence
ASTE002826	5'UTR+Coding sequence
ASTE002827	5'UTR+Coding sequence
ASTE002828	5'UTR+Coding sequence
ASTE002829	5'UTR+Coding sequence
ASTE002834	5'UTR+Coding sequence
ASTE002836	5'UTR+Coding sequence
ASTE002838	5'UTR+Coding sequence
ASTE002842	5'UTR+Coding sequence
ASTE002848	5'UTR+Coding sequence
ASTE002849	5'UTR+Coding sequence
ASTE002853	5'UTR+Coding sequence
ASTE002854	5'UTR+Coding sequence
ASTE002855	5'UTR+Coding sequence
ASTE002857	5'UTR+Coding sequence
ASTE002866	5'UTR+Coding sequence
ASTE002874	5'UTR+Coding sequence
ASTE002879	5'UTR+Coding sequence
ASTE002881	5'UTR+Coding sequence
ASTE002886	5'UTR+Coding sequence
ASTE002887	5'UTR+Coding sequence
ASTE002891	5'UTR+Coding sequence
ASTE002895	5'UTR+Coding sequence
ASTE002896	5'UTR+Coding sequence
ASTE002899	5'UTR+Coding sequence
ASTE002905	5'UTR+Coding sequence
ASTE002907	5'UTR+Coding sequence
ASTE002908	5'UTR+Coding sequence
ASTE002910	5'UTR+Coding sequence
ASTE002916	5'UTR+Coding sequence
ASTE002917	5'UTR+Coding sequence
ASTE002922	5'UTR+Coding sequence
ASTE002924	5'UTR+Coding sequence
ASTE002927	5'UTR+Coding sequence
ASTE002936	5'UTR+Coding sequence
ASTE002937	5'UTR+Coding sequence
ASTE002938	5'UTR+Coding sequence
ASTE002940	5'UTR+Coding sequence
ASTE002944	5'UTR+Coding sequence
ASTE002945	5'UTR+Coding sequence
ASTE002947	5'UTR+Coding sequence
ASTE002948	5'UTR+Coding sequence
ASTE002950	5'UTR+Coding sequence
ASTE002951	5'UTR+Coding sequence
ASTE002952	5'UTR+Coding sequence
ASTE002955	5'UTR+Coding sequence
ASTE002956	5'UTR+Coding sequence
ASTE002958	5'UTR+Coding sequence
ASTE002961	5'UTR+Coding sequence
ASTE002962	5'UTR+Coding sequence
ASTE002964	5'UTR+Coding sequence
ASTE002968	5'UTR+Coding sequence
ASTE002969	5'UTR+Coding sequence
ASTE002971	5'UTR+Coding sequence
ASTE002972	5'UTR+Coding sequence
ASTE002976	5'UTR+Coding sequence
ASTE002982	5'UTR+Coding sequence
ASTE002986	5'UTR+Coding sequence
ASTE002989	5'UTR+Coding sequence
ASTE002990	5'UTR+Coding sequence
ASTE002996	5'UTR+Coding sequence
ASTE002997	5'UTR+Coding sequence
ASTE002999	5'UTR+Coding sequence
ASTE003006	5'UTR+Coding sequence
ASTE003010	5'UTR+Coding sequence
ASTE003012	5'UTR+Coding sequence
ASTE003024	5'UTR+Coding sequence
ASTE003028	5'UTR+Coding sequence
ASTE003031	5'UTR+Coding sequence
ASTE003038	5'UTR+Coding sequence
ASTE003041	5'UTR+Coding sequence
ASTE003042	5'UTR+Coding sequence
ASTE003046	5'UTR+Coding sequence
ASTE003050	5'UTR+Coding sequence
ASTE003054	5'UTR+Coding sequence
ASTE003056	5'UTR+Coding sequence
ASTE003058	5'UTR+Coding sequence
ASTE003059	5'UTR+Coding sequence
ASTE003060	5'UTR+Coding sequence
ASTE003061	5'UTR+Coding sequence
ASTE003062	5'UTR+Coding sequence
ASTE003063	5'UTR+Coding sequence
ASTE003065	5'UTR+Coding sequence
ASTE003072	5'UTR+Coding sequence
ASTE003076	5'UTR+Coding sequence
ASTE003077	5'UTR+Coding sequence
ASTE003078	5'UTR+Coding sequence
ASTE003081	5'UTR+Coding sequence
ASTE003085	5'UTR+Coding sequence
ASTE003086	5'UTR+Coding sequence
ASTE003087	5'UTR+Coding sequence
ASTE003088	5'UTR+Coding sequence
ASTE003091	5'UTR+Coding sequence
ASTE003094	5'UTR+Coding sequence
ASTE003100	5'UTR+Coding sequence
ASTE003101	5'UTR+Coding sequence
ASTE003102	5'UTR+Coding sequence
ASTE003103	5'UTR+Coding sequence
ASTE003109	5'UTR+Coding sequence
ASTE003111	5'UTR+Coding sequence
ASTE003113	5'UTR+Coding sequence
ASTE003120	5'UTR+Coding sequence
ASTE003125	5'UTR+Coding sequence
ASTE003126	5'UTR+Coding sequence
ASTE003128	5'UTR+Coding sequence
ASTE003129	5'UTR+Coding sequence
ASTE003132	5'UTR+Coding sequence
ASTE003137	5'UTR+Coding sequence
ASTE003138	5'UTR+Coding sequence
ASTE003141	5'UTR+Coding sequence
ASTE003144	5'UTR+Coding sequence
ASTE003147	5'UTR+Coding sequence
ASTE003148	5'UTR+Coding sequence
ASTE003149	5'UTR+Coding sequence
ASTE003150	5'UTR+Coding sequence
ASTE003152	5'UTR+Coding sequence
ASTE003155	5'UTR+Coding sequence
ASTE003159	5'UTR+Coding sequence
ASTE003160	5'UTR+Coding sequence
ASTE003167	5'UTR+Coding sequence
ASTE003168	5'UTR+Coding sequence
ASTE003170	5'UTR+Coding sequence
ASTE003181	5'UTR+Coding sequence
ASTE003190	5'UTR+Coding sequence
ASTE003193	5'UTR+Coding sequence
ASTE003195	5'UTR+Coding sequence
ASTE003197	5'UTR+Coding sequence
ASTE003198	5'UTR+Coding sequence
ASTE003199	5'UTR+Coding sequence
ASTE003204	5'UTR+Coding sequence
ASTE003207	5'UTR+Coding sequence
ASTE003209	5'UTR+Coding sequence
ASTE003210	5'UTR+Coding sequence
ASTE003215	5'UTR+Coding sequence
ASTE003217	5'UTR+Coding sequence
ASTE003218	5'UTR+Coding sequence
ASTE003221	5'UTR+Coding sequence
ASTE003222	5'UTR+Coding sequence
ASTE003229	5'UTR+Coding sequence
ASTE003230	5'UTR+Coding sequence
ASTE003232	5'UTR+Coding sequence
ASTE003233	5'UTR+Coding sequence
ASTE003236	5'UTR+Coding sequence
ASTE003246	5'UTR+Coding sequence
ASTE003248	5'UTR+Coding sequence
ASTE003250	5'UTR+Coding sequence
ASTE003256	5'UTR+Coding sequence
ASTE003258	5'UTR+Coding sequence
ASTE003259	5'UTR+Coding sequence
ASTE003262	5'UTR+Coding sequence
ASTE003264	5'UTR+Coding sequence
ASTE003265	5'UTR+Coding sequence
ASTE003266	5'UTR+Coding sequence
ASTE003270	5'UTR+Coding sequence
ASTE003271	5'UTR+Coding sequence
ASTE003272	5'UTR+Coding sequence
ASTE003273	5'UTR+Coding sequence
ASTE003281	5'UTR+Coding sequence
ASTE003285	5'UTR+Coding sequence
ASTE003286	5'UTR+Coding sequence
ASTE003290	5'UTR+Coding sequence
ASTE003298	5'UTR+Coding sequence
ASTE003303	5'UTR+Coding sequence
ASTE003304	5'UTR+Coding sequence
ASTE003312	5'UTR+Coding sequence
ASTE003316	5'UTR+Coding sequence
ASTE003317	5'UTR+Coding sequence
ASTE003320	5'UTR+Coding sequence
ASTE003321	5'UTR+Coding sequence
ASTE003322	5'UTR+Coding sequence
ASTE003325	5'UTR+Coding sequence
ASTE003334	5'UTR+Coding sequence
ASTE003335	5'UTR+Coding sequence
ASTE003337	5'UTR+Coding sequence
ASTE003339	5'UTR+Coding sequence
ASTE003340	5'UTR+Coding sequence
ASTE003344	5'UTR+Coding sequence
ASTE003345	5'UTR+Coding sequence
ASTE003352	5'UTR+Coding sequence
ASTE003354	5'UTR+Coding sequence
ASTE003355	5'UTR+Coding sequence
ASTE003357	5'UTR+Coding sequence
ASTE003359	5'UTR+Coding sequence
ASTE003360	5'UTR+Coding sequence
ASTE003363	5'UTR+Coding sequence
ASTE003364	5'UTR+Coding sequence
ASTE003366	5'UTR+Coding sequence
ASTE003368	5'UTR+Coding sequence
ASTE003369	5'UTR+Coding sequence
ASTE003371	5'UTR+Coding sequence
ASTE003373	5'UTR+Coding sequence
ASTE003374	5'UTR+Coding sequence
ASTE003379	5'UTR+Coding sequence
ASTE003380	5'UTR+Coding sequence
ASTE003381	5'UTR+Coding sequence
ASTE003388	5'UTR+Coding sequence
ASTE003391	5'UTR+Coding sequence
ASTE003392	5'UTR+Coding sequence
ASTE003394	5'UTR+Coding sequence
ASTE003397	5'UTR+Coding sequence
ASTE003398	5'UTR+Coding sequence
ASTE003399	5'UTR+Coding sequence
ASTE003403	5'UTR+Coding sequence
ASTE003405	5'UTR+Coding sequence
ASTE003412	5'UTR+Coding sequence
ASTE003415	5'UTR+Coding sequence
ASTE003416	5'UTR+Coding sequence
ASTE003421	5'UTR+Coding sequence
ASTE003428	5'UTR+Coding sequence
ASTE003431	5'UTR+Coding sequence
ASTE003434	5'UTR+Coding sequence
ASTE003443	5'UTR+Coding sequence
ASTE003445	5'UTR+Coding sequence
ASTE003451	5'UTR+Coding sequence
ASTE003454	5'UTR+Coding sequence
ASTE003455	5'UTR+Coding sequence
ASTE003461	5'UTR+Coding sequence
ASTE003462	5'UTR+Coding sequence
ASTE003465	5'UTR+Coding sequence
ASTE003472	5'UTR+Coding sequence
ASTE003473	5'UTR+Coding sequence
ASTE003474	5'UTR+Coding sequence
ASTE003475	5'UTR+Coding sequence
ASTE003476	5'UTR+Coding sequence
ASTE003478	5'UTR+Coding sequence
ASTE003480	5'UTR+Coding sequence
ASTE003481	5'UTR+Coding sequence
ASTE003486	5'UTR+Coding sequence
ASTE003487	5'UTR+Coding sequence
ASTE003489	5'UTR+Coding sequence
ASTE003490	5'UTR+Coding sequence
ASTE003491	5'UTR+Coding sequence
ASTE003494	5'UTR+Coding sequence
ASTE003495	5'UTR+Coding sequence
ASTE003496	5'UTR+Coding sequence
ASTE003497	5'UTR+Coding sequence
ASTE003499	5'UTR+Coding sequence
ASTE003501	5'UTR+Coding sequence
ASTE003502	5'UTR+Coding sequence
ASTE003505	5'UTR+Coding sequence
ASTE003509	5'UTR+Coding sequence
ASTE003511	5'UTR+Coding sequence
ASTE003517	5'UTR+Coding sequence
ASTE003519	5'UTR+Coding sequence
ASTE003523	5'UTR+Coding sequence
ASTE003524	5'UTR+Coding sequence
ASTE003525	5'UTR+Coding sequence
ASTE003526	5'UTR+Coding sequence
ASTE003528	5'UTR+Coding sequence
ASTE003529	5'UTR+Coding sequence
ASTE003533	5'UTR+Coding sequence
ASTE003534	5'UTR+Coding sequence
ASTE003535	5'UTR+Coding sequence
ASTE003536	5'UTR+Coding sequence
ASTE003538	5'UTR+Coding sequence
ASTE003541	5'UTR+Coding sequence
ASTE003542	5'UTR+Coding sequence
ASTE003544	5'UTR+Coding sequence
ASTE003545	5'UTR+Coding sequence
ASTE003550	5'UTR+Coding sequence
ASTE003566	5'UTR+Coding sequence
ASTE003573	5'UTR+Coding sequence
ASTE003574	5'UTR+Coding sequence
ASTE003575	5'UTR+Coding sequence
ASTE003581	5'UTR+Coding sequence
ASTE003585	5'UTR+Coding sequence
ASTE003587	5'UTR+Coding sequence
ASTE003590	5'UTR+Coding sequence
ASTE003592	5'UTR+Coding sequence
ASTE003595	5'UTR+Coding sequence
ASTE003597	5'UTR+Coding sequence
ASTE003598	5'UTR+Coding sequence
ASTE003599	5'UTR+Coding sequence
ASTE003600	5'UTR+Coding sequence
ASTE003601	5'UTR+Coding sequence
ASTE003605	5'UTR+Coding sequence
ASTE003609	5'UTR+Coding sequence
ASTE003612	5'UTR+Coding sequence
ASTE003614	5'UTR+Coding sequence
ASTE003617	5'UTR+Coding sequence
ASTE003618	5'UTR+Coding sequence
ASTE003621	5'UTR+Coding sequence
ASTE003622	5'UTR+Coding sequence
ASTE003623	5'UTR+Coding sequence
ASTE003626	5'UTR+Coding sequence
ASTE003628	5'UTR+Coding sequence
ASTE003629	5'UTR+Coding sequence
ASTE003632	5'UTR+Coding sequence
ASTE003643	5'UTR+Coding sequence
ASTE003648	5'UTR+Coding sequence
ASTE003649	5'UTR+Coding sequence
ASTE003650	5'UTR+Coding sequence
ASTE003657	5'UTR+Coding sequence
ASTE003666	5'UTR+Coding sequence
ASTE003670	5'UTR+Coding sequence
ASTE003671	5'UTR+Coding sequence
ASTE003676	5'UTR+Coding sequence
ASTE003678	5'UTR+Coding sequence
ASTE003682	5'UTR+Coding sequence
ASTE003688	5'UTR+Coding sequence
ASTE003692	5'UTR+Coding sequence
ASTE003697	5'UTR+Coding sequence
ASTE003700	5'UTR+Coding sequence
ASTE003703	5'UTR+Coding sequence
ASTE003704	5'UTR+Coding sequence
ASTE003706	5'UTR+Coding sequence
ASTE003715	5'UTR+Coding sequence
ASTE003717	5'UTR+Coding sequence
ASTE003720	5'UTR+Coding sequence
ASTE003727	5'UTR+Coding sequence
ASTE003728	5'UTR+Coding sequence
ASTE003730	5'UTR+Coding sequence
ASTE003732	5'UTR+Coding sequence
ASTE003735	5'UTR+Coding sequence
ASTE003741	5'UTR+Coding sequence
ASTE003744	5'UTR+Coding sequence
ASTE003750	5'UTR+Coding sequence
ASTE003752	5'UTR+Coding sequence
ASTE003753	5'UTR+Coding sequence
ASTE003760	5'UTR+Coding sequence
ASTE003763	5'UTR+Coding sequence
ASTE003765	5'UTR+Coding sequence
ASTE003768	5'UTR+Coding sequence
ASTE003770	5'UTR+Coding sequence
ASTE003775	5'UTR+Coding sequence
ASTE003778	5'UTR+Coding sequence
ASTE003780	5'UTR+Coding sequence
ASTE003782	5'UTR+Coding sequence
ASTE003785	5'UTR+Coding sequence
ASTE003790	5'UTR+Coding sequence
ASTE003793	5'UTR+Coding sequence
ASTE003795	5'UTR+Coding sequence
ASTE003801	5'UTR+Coding sequence
ASTE003802	5'UTR+Coding sequence
ASTE003806	5'UTR+Coding sequence
ASTE003807	5'UTR+Coding sequence
ASTE003808	5'UTR+Coding sequence
ASTE003809	5'UTR+Coding sequence
ASTE003816	5'UTR+Coding sequence
ASTE003818	5'UTR+Coding sequence
ASTE003820	5'UTR+Coding sequence
ASTE003822	5'UTR+Coding sequence
ASTE003823	5'UTR+Coding sequence
ASTE003826	5'UTR+Coding sequence
ASTE003831	5'UTR+Coding sequence
ASTE003832	5'UTR+Coding sequence
ASTE003833	5'UTR+Coding sequence
ASTE003834	5'UTR+Coding sequence
ASTE003836	5'UTR+Coding sequence
ASTE003838	5'UTR+Coding sequence
ASTE003844	5'UTR+Coding sequence
ASTE003846	5'UTR+Coding sequence
ASTE003849	5'UTR+Coding sequence
ASTE003852	5'UTR+Coding sequence
ASTE003853	5'UTR+Coding sequence
ASTE003855	5'UTR+Coding sequence
ASTE003859	5'UTR+Coding sequence
ASTE003862	5'UTR+Coding sequence
ASTE003864	5'UTR+Coding sequence
ASTE003865	5'UTR+Coding sequence
ASTE003868	5'UTR+Coding sequence
ASTE003871	5'UTR+Coding sequence
ASTE003874	5'UTR+Coding sequence
ASTE003876	5'UTR+Coding sequence
ASTE003883	5'UTR+Coding sequence
ASTE003884	5'UTR+Coding sequence
ASTE003891	5'UTR+Coding sequence
ASTE003893	5'UTR+Coding sequence
ASTE003894	5'UTR+Coding sequence
ASTE003895	5'UTR+Coding sequence
ASTE003901	5'UTR+Coding sequence
ASTE003905	5'UTR+Coding sequence
ASTE003909	5'UTR+Coding sequence
ASTE003911	5'UTR+Coding sequence
ASTE003913	5'UTR+Coding sequence
ASTE003914	5'UTR+Coding sequence
ASTE003918	5'UTR+Coding sequence
ASTE003919	5'UTR+Coding sequence
ASTE003920	5'UTR+Coding sequence
ASTE003922	5'UTR+Coding sequence
[truncated: 3,092 more rows]

## Sheet: Table S2
Table S2. List of targets that were co-expressed with miR-34, miR-1174, miR-219, miR-277 and miR-989 respectively. Analysis was done using co-express software keeping threshold as 0.9.
miRNA	miR-1174		miR-219		miR-277		miR-34		miR-989
	transcript ID	correlation coefficient	transcript ID	correlation coefficient	transcript ID	correlation coefficient	transcript ID	correlation coefficient	transcript ID	correlation coefficient
	ASTE003435	-1	ASTE001208	-1	ASTE000074	-1	ASTE001282	-1	ASTE000432	-1
	ASTE003628	-1	ASTE002593	-1	ASTE000749	-1	ASTE002389	-1	ASTE000732	-1
	ASTE003950	-1	ASTE003510	-1	ASTE004178	-1	ASTE005389	-1	ASTE000888	-1
	ASTE004975	-1	ASTE004386	-1	ASTE004727	-1	ASTE006449	-1	ASTE001195	-1
	ASTE005830	-1	ASTE005072	-1	ASTE007308	-1	ASTE006887	-1	ASTE001503	-1
	ASTE006654	-1	ASTE006539	-1	ASTE007951	-1	ASTE007820	-1	ASTE004497	-1
	ASTE007251	-1	ASTE006705	-1	ASTE008123	-1	ASTE007889	-1	ASTE004577	-1
	ASTE007493	-1	ASTE006915	-1	ASTE009150	-1	ASTE008828	-1	ASTE006693	-1
	ASTE007517	-1	ASTE007475	-1	ASTE009901	-1	ASTE008917	-1	ASTE006939	-1
	ASTE009768	-1	ASTE007487	-1	ASTE002332	-0.99997	ASTE014167	-1	ASTE007646	-1
	ASTE009873	-1	ASTE007932	-1	ASTE003306	-0.99997	ASTE015216	-1	ASTE008092	-1
	ASTE010648	-1	ASTE008431	-1	ASTE007980	-0.99997	ASTE003031	-0.99997	ASTE008649	-1
	ASTE011615	-1	ASTE010048	-1	ASTE009277	-0.99997	ASTE004766	-0.99997	ASTE008758	-1
	ASTE011672	-1	ASTE010632	-1	ASTE010609	-0.99997	ASTE006545	-0.99997	ASTE009339	-1
	ASTE000462	-0.99997	ASTE011020	-1	ASTE010752	-0.99997	ASTE006767	-0.99997	ASTE009904	-1
	ASTE002552	-0.99997	ASTE011636	-1	ASTE001193	-0.99993	ASTE007277	-0.99997	ASTE010382	-1
	ASTE003033	-0.99997	ASTE014286	-1	ASTE004454	-0.99993	ASTE011079	-0.99997	ASTE011434	-1
	ASTE006260	-0.99997	ASTE001131	-0.99997	ASTE009205	-0.99993	ASTE000199	-0.99993	ASTE014717	-1
	ASTE007722	-0.99997	ASTE001633	-0.99997	ASTE009853	-0.99993	ASTE000991	-0.99993	ASTE002409	-0.99997
	ASTE008505	-0.99997	ASTE004029	-0.99997	ASTE010216	-0.99993	ASTE004865	-0.99993	ASTE003745	-0.99997
	ASTE008720	-0.99997	ASTE004370	-0.99997	ASTE011228	-0.99993	ASTE005122	-0.99993	ASTE005199	-0.99997
	ASTE010845	-0.99997	ASTE005331	-0.99997	ASTE001146	-0.9999	ASTE006326	-0.99993	ASTE006029	-0.99997
	ASTE010919	-0.99997	ASTE006070	-0.99997	ASTE001664	-0.9999	ASTE007612	-0.99993	ASTE008018	-0.99997
	ASTE011000	-0.99997	ASTE008301	-0.99997	ASTE003477	-0.9999	ASTE007779	-0.99993	ASTE008428	-0.99997
	ASTE011067	-0.99997	ASTE009866	-0.99997	ASTE008412	-0.9999	ASTE010531	-0.99993	ASTE009436	-0.99997
	ASTE011113	-0.99997	ASTE010058	-0.99997	ASTE000774	-0.99987	ASTE014727	-0.99993	ASTE010983	-0.99997
	ASTE014560	-0.99997	ASTE010562	-0.99997	ASTE009642	-0.99987	ASTE005189	-0.9999	ASTE014688	-0.99997
	ASTE000048	-0.99993	ASTE010870	-0.99997	ASTE002964	-0.99983	ASTE009231	-0.9999	ASTE014822	-0.99997
	ASTE000063	-0.99993	ASTE011476	-0.99997	ASTE002971	-0.99983	ASTE010438	-0.9999	ASTE000019	-0.99993
	ASTE000820	-0.99993	ASTE006247	-0.99993	ASTE006627	-0.99983	ASTE014115	-0.9999	ASTE002925	-0.99993
	ASTE002689	-0.99993	ASTE006534	-0.99993	ASTE011532	-0.99983	ASTE004794	-0.99987	ASTE003333	-0.99993
	ASTE003325	-0.99993	ASTE007394	-0.99993	ASTE001485	-0.9998	ASTE008915	-0.99987	ASTE003541	-0.99993
	ASTE003424	-0.99993	ASTE009601	-0.99993	ASTE007289	-0.9998	ASTE010566	-0.99987	ASTE004177	-0.99993
	ASTE003901	-0.99993	ASTE011250	-0.99993	ASTE007365	-0.9998	ASTE010892	-0.99987	ASTE005744	-0.99993
	ASTE005035	-0.99993	ASTE003589	-0.9999	ASTE008317	-0.9998	ASTE002094	-0.99983	ASTE006401	-0.99993
	ASTE010324	-0.99993	ASTE004641	-0.9999	ASTE011580	-0.9998	ASTE003129	-0.99983	ASTE009977	-0.99993
	ASTE010420	-0.99993	ASTE006404	-0.9999	ASTE000618	-0.99977	ASTE005531	-0.99983	ASTE011161	-0.99993
	ASTE010977	-0.99993	ASTE009425	-0.9999	ASTE002352	-0.99977	ASTE005908	-0.99983	ASTE001751	-0.9999
	ASTE011595	-0.99993	ASTE009912	-0.9999	ASTE003873	-0.99977	ASTE006396	-0.99983	ASTE003328	-0.9999
	ASTE001918	-0.9999	ASTE000034	-0.99987	ASTE005694	-0.99977	ASTE009761	-0.99983	ASTE003368	-0.9999
	ASTE003883	-0.9999	ASTE000037	-0.99987	ASTE014545	-0.99977	ASTE000157	-0.9998	ASTE003420	-0.9999
	ASTE008397	-0.9999	ASTE000556	-0.99987	ASTE004795	-0.99973	ASTE003289	-0.9998	ASTE003518	-0.9999
	ASTE008779	-0.9999	ASTE004968	-0.99987	ASTE005188	-0.99973	ASTE005512	-0.9998	ASTE005459	-0.9999
	ASTE011041	-0.9999	ASTE005517	-0.99987	ASTE007908	-0.9997	ASTE005872	-0.9998	ASTE006214	-0.9999
	ASTE011143	-0.9999	ASTE006524	-0.99987	ASTE004909	-0.99967	ASTE007942	-0.9998	ASTE007705	-0.9999
	ASTE014623	-0.9999	ASTE008616	-0.99987	ASTE007810	-0.99967	ASTE003295	-0.99977	ASTE008374	-0.9999
	ASTE000538	-0.99987	ASTE009312	-0.99987	ASTE009612	-0.99967	ASTE002414	-0.99973	ASTE008905	-0.9999
	ASTE000911	-0.99987	ASTE010942	-0.99987	ASTE009496	-0.99963	ASTE006056	-0.99973	ASTE010188	-0.9999
	ASTE004808	-0.99987	ASTE001800	-0.99983	ASTE014139	-0.99963	ASTE006350	-0.99973	ASTE010535	-0.9999
	ASTE009599	-0.99987	ASTE014010	-0.99983	ASTE000268	-0.9996	ASTE005492	-0.9997	ASTE014182	-0.9999
	ASTE004731	-0.99983	ASTE014088	-0.99983	ASTE001304	-0.9996	ASTE014026	-0.9997	ASTE000747	-0.99987
	ASTE007485	-0.99983	ASTE000849	-0.9998	ASTE001871	-0.9996	ASTE004146	-0.99967	ASTE006820	-0.99987
	ASTE010805	-0.99983	ASTE001738	-0.9998	ASTE003567	-0.9996	ASTE008334	-0.99967	ASTE014211	-0.99987
	ASTE001695	-0.9998	ASTE004309	-0.9998	ASTE004132	-0.9996	ASTE011290	-0.99963	ASTE007936	-0.99983
	ASTE005068	-0.9998	ASTE005721	-0.9998	ASTE009542	-0.9996	ASTE014150	-0.99963	ASTE001609	-0.9998
	ASTE007410	-0.99977	ASTE006072	-0.9998	ASTE010248	-0.9996	ASTE007777	-0.9996	ASTE008066	-0.9998
	ASTE007118	-0.99973	ASTE009467	-0.9998	ASTE005038	-0.99957	ASTE005870	-0.99957	ASTE011357	-0.9998
	ASTE000487	-0.9997	ASTE011638	-0.9998	ASTE004756	-0.99953	ASTE010479	-0.99957	ASTE014974	-0.9998
	ASTE000532	-0.9997	ASTE001204	-0.99977	ASTE007129	-0.99953	ASTE010972	-0.99953	ASTE000226	-0.99977
	ASTE006968	-0.9997	ASTE002116	-0.99977	ASTE009614	-0.99947	ASTE000924	-0.9995	ASTE007614	-0.99977
	ASTE007255	-0.9997	ASTE006683	-0.99977	ASTE001906	-0.99943	ASTE004282	-0.9995	ASTE007662	-0.99977
	ASTE010667	-0.9997	ASTE007278	-0.99977	ASTE008517	-0.9994	ASTE010289	-0.9995	ASTE000559	-0.99973
	ASTE005645	-0.99967	ASTE014110	-0.99977	ASTE002246	-0.99937	ASTE000292	-0.99947	ASTE000938	-0.99973
	ASTE002305	-0.99963	ASTE014119	-0.99977	ASTE008548	-0.99937	ASTE001815	-0.99947	ASTE003143	-0.99973
	ASTE003140	-0.99963	ASTE015067	-0.99977	ASTE008827	-0.99937	ASTE003779	-0.99943	ASTE004086	-0.99973
	ASTE006927	-0.9996	ASTE004698	-0.99973	ASTE003956	-0.99933	ASTE008629	-0.99943	ASTE004410	-0.99973
	ASTE011106	-0.9996	ASTE005210	-0.99973	ASTE004274	-0.99933	ASTE000761	-0.99937	ASTE000036	-0.9997
	ASTE004003	-0.99957	ASTE010053	-0.99973	ASTE000494	-0.9993	ASTE002302	-0.99937	ASTE001126	-0.9997
	ASTE010585	-0.99957	ASTE001266	-0.9997	ASTE002206	-0.9993	ASTE007407	-0.99937	ASTE003164	-0.9997
	ASTE001078	-0.99953	ASTE007188	-0.9997	ASTE003273	-0.9993	ASTE001658	-0.99933	ASTE004537	-0.9997
	ASTE004071	-0.99953	ASTE002686	-0.99967	ASTE004117	-0.9993	ASTE010656	-0.99933	ASTE001355	-0.99967
	ASTE004451	-0.99953	ASTE006799	-0.99967	ASTE002386	-0.99927	ASTE010738	-0.99923	ASTE001594	-0.99967
	ASTE007054	-0.99953	ASTE003316	-0.99963	ASTE000410	-0.99923	ASTE007886	-0.9992	ASTE003515	-0.99967
	ASTE007483	-0.99953	ASTE004462	-0.99963	ASTE001570	-0.9992	ASTE008883	-0.9992	ASTE009987	-0.99967
	ASTE001659	-0.9995	ASTE006713	-0.99963	ASTE010274	-0.9992	ASTE003395	-0.99917	ASTE001629	-0.99963
	ASTE007760	-0.9995	ASTE007187	-0.99963	ASTE011596	-0.9992	ASTE006498	-0.99917	ASTE008343	-0.99963
	ASTE009157	-0.9995	ASTE011738	-0.99963	ASTE005148	-0.99917	ASTE002060	-0.99913	ASTE001573	-0.9996
	ASTE010320	-0.9995	ASTE002484	-0.9996	ASTE001988	-0.99913	ASTE014507	-0.99913	ASTE002318	-0.9996
	ASTE000341	-0.99947	ASTE002903	-0.9996	ASTE008703	-0.99913	ASTE014278	-0.9991	ASTE000302	-0.99957
	ASTE000375	-0.99947	ASTE007370	-0.9996	ASTE000932	-0.9991	ASTE001311	-0.99907	ASTE003593	-0.99957
	ASTE003636	-0.99947	ASTE007551	-0.9996	ASTE004840	-0.99907	ASTE003384	-0.99903	ASTE010990	-0.99957
	ASTE008279	-0.99947	ASTE015162	-0.9996	ASTE005690	-0.99903	ASTE006362	-0.99903	ASTE002777	-0.99953
	ASTE011536	-0.99947	ASTE002303	-0.99957	ASTE007596	-0.99903	ASTE015085	-0.999	ASTE000437	-0.9995
	ASTE000481	-0.99943	ASTE004125	-0.99957	ASTE008319	-0.99903	ASTE000308	-0.99893	ASTE001869	-0.9995
	ASTE004991	-0.99943	ASTE005535	-0.99957	ASTE007824	-0.999	ASTE002028	-0.99893	ASTE002660	-0.9995
	ASTE011549	-0.9994	ASTE008365	-0.99957	ASTE009442	-0.999	ASTE014164	-0.99893	ASTE003859	-0.9995
	ASTE014952	-0.9994	ASTE008438	-0.99957	ASTE006637	-0.99897	ASTE008280	-0.9989	ASTE006302	-0.9995
	ASTE000506	-0.99937	ASTE000908	-0.9995	ASTE000381	-0.99893	ASTE009831	-0.9989	ASTE007395	-0.9995
	ASTE004510	-0.99937	ASTE001018	-0.9995	ASTE004552	-0.99893	ASTE006999	-0.99873	ASTE000963	-0.99947
	ASTE000096	-0.99933	ASTE002474	-0.9995	ASTE007622	-0.9989	ASTE008789	-0.99873	ASTE001886	-0.99947
	ASTE003887	-0.99933	ASTE004032	-0.9995	ASTE010265	-0.9989	ASTE004212	-0.99867	ASTE005019	-0.99947
	ASTE004917	-0.99933	ASTE004883	-0.9995	ASTE011196	-0.9989	ASTE011704	-0.99867	ASTE006001	-0.99947
	ASTE006961	-0.99933	ASTE000383	-0.99947	ASTE007128	-0.99883	ASTE000934	-0.9986	ASTE005703	-0.99943
	ASTE001471	-0.9993	ASTE000581	-0.99947	ASTE009839	-0.9987	ASTE001061	-0.9986	ASTE002223	-0.9994
	ASTE001678	-0.9993	ASTE003215	-0.99947	ASTE006443	-0.99867	ASTE002161	-0.99857	ASTE003440	-0.9994
	ASTE010484	-0.9993	ASTE005185	-0.99947	ASTE010234	-0.99867	ASTE005077	-0.9985	ASTE010818	-0.9994
	ASTE002349	-0.99927	ASTE008775	-0.99947	ASTE009346	-0.99863	ASTE007358	-0.9985	ASTE014479	-0.9994
	ASTE002907	-0.99927	ASTE002661	-0.99943	ASTE011453	-0.9986	ASTE002211	-0.99847	ASTE000737	-0.99937
	ASTE003177	-0.99927	ASTE009209	-0.99943	ASTE002605	-0.99857	ASTE010385	-0.99847	ASTE001484	-0.99937
	ASTE005504	-0.99927	ASTE010239	-0.99943	ASTE000669	-0.99853	ASTE007947	-0.99843	ASTE002992	-0.99937
	ASTE007520	-0.99927	ASTE000979	-0.9994	ASTE001475	-0.99853	ASTE010141	-0.99837	ASTE006371	-0.99937
	ASTE003292	-0.99923	ASTE002873	-0.9994	ASTE007043	-0.9985	ASTE010649	-0.99837	ASTE014315	-0.99937
	ASTE004090	-0.9992	ASTE003555	-0.9994	ASTE010282	-0.9985	ASTE005508	-0.99833	ASTE004326	-0.99933
	ASTE006802	-0.9992	ASTE003842	-0.9994	ASTE010863	-0.9985	ASTE005597	-0.99827	ASTE004308	-0.9993
	ASTE009266	-0.9992	ASTE002919	-0.99937	ASTE011187	-0.9985	ASTE006922	-0.99827	ASTE004557	-0.9993
	ASTE011445	-0.9992	ASTE005216	-0.99933	ASTE011456	-0.9985	ASTE009047	-0.99823	ASTE006331	-0.9993
	ASTE005797	-0.99917	ASTE006399	-0.9993	ASTE006964	-0.99847	ASTE004426	-0.99817	ASTE007998	-0.9993
	ASTE005247	-0.9991	ASTE008233	-0.9993	ASTE001782	-0.99843	ASTE001688	-0.99813	ASTE009349	-0.9993
	ASTE002786	-0.99907	ASTE008447	-0.9993	ASTE004937	-0.99843	ASTE000239	-0.9981	ASTE001610	-0.99927
	ASTE003329	-0.99907	ASTE000903	-0.99927	ASTE007827	-0.99843	ASTE008001	-0.9981	ASTE008907	-0.99927
	ASTE004445	-0.99903	ASTE003064	-0.99927	ASTE011569	-0.99843	ASTE011575	-0.9981	ASTE000354	-0.99923
	ASTE010256	-0.99903	ASTE005119	-0.99927	ASTE007164	-0.9984	ASTE007691	-0.998	ASTE006210	-0.99923
	ASTE003904	-0.999	ASTE005527	-0.99927	ASTE010002	-0.99837	ASTE006117	-0.99797	ASTE009907	-0.99923
	ASTE014995	-0.999	ASTE008239	-0.99927	ASTE000522	-0.99833	ASTE009181	-0.99797	ASTE002412	-0.9992
	ASTE009092	-0.99897	ASTE009291	-0.99927	ASTE001445	-0.99833	ASTE002413	-0.9979	ASTE004142	-0.9992
	ASTE007329	-0.99893	ASTE005329	-0.99923	ASTE008304	-0.9983	ASTE010198	-0.9979	ASTE008716	-0.9992
	ASTE005887	-0.9989	ASTE007127	-0.9992	ASTE010205	-0.99827	ASTE006346	-0.99787	ASTE010926	-0.9992
	ASTE008989	-0.99883	ASTE010530	-0.9992	ASTE005834	-0.99823	ASTE010315	-0.99787	ASTE002262	-0.99917
	ASTE014074	-0.99883	ASTE011172	-0.9992	ASTE005913	-0.99823	ASTE001544	-0.99777	ASTE005272	-0.99917
	ASTE000315	-0.9988	ASTE011283	-0.9992	ASTE007862	-0.99817	ASTE001237	-0.99773	ASTE002985	-0.99913
	ASTE002323	-0.9988	ASTE000351	-0.99917	ASTE006663	-0.9981	ASTE009668	-0.9977	ASTE000017	-0.9991
	ASTE007545	-0.9988	ASTE003007	-0.99917	ASTE009558	-0.9981	ASTE002393	-0.99753	ASTE006917	-0.9991
	ASTE008492	-0.9988	ASTE005388	-0.99917	ASTE014303	-0.9981	ASTE011091	-0.99753	ASTE007717	-0.9991
	ASTE014152	-0.9988	ASTE005537	-0.99917	ASTE011198	-0.99807	ASTE003821	-0.9975	ASTE006785	-0.99907
	ASTE006910	-0.99877	ASTE002198	-0.99913	ASTE006910	-0.99803	ASTE005909	-0.9975	ASTE007097	-0.99907
	ASTE011198	-0.99873	ASTE004707	-0.99913	ASTE008057	-0.99803	ASTE002089	-0.99747	ASTE011510	-0.99907
	ASTE014807	-0.99873	ASTE009974	-0.99913	ASTE001512	-0.998	ASTE002839	-0.99743	ASTE002457	-0.99903
	ASTE006663	-0.9987	ASTE014669	-0.9991	ASTE002323	-0.998	ASTE007405	-0.99733	ASTE003881	-0.99903
	ASTE009321	-0.9987	ASTE002171	-0.99907	ASTE007616	-0.998	ASTE008458	-0.99727	ASTE009179	-0.99903
	ASTE009531	-0.9987	ASTE007484	-0.99907	ASTE000315	-0.99797	ASTE010582	-0.9972	ASTE005321	-0.999
	ASTE009558	-0.9987	ASTE007252	-0.99903	ASTE008989	-0.99793	ASTE009937	-0.99717	ASTE000925	-0.9989
	ASTE014303	-0.9987	ASTE010313	-0.99903	ASTE009470	-0.99793	ASTE001144	-0.99713	ASTE004098	-0.9989
	ASTE007862	-0.99867	ASTE000455	-0.999	ASTE014074	-0.99793	ASTE003318	-0.99713	ASTE001294	-0.99887
	ASTE002427	-0.99863	ASTE009553	-0.999	ASTE005411	-0.9979	ASTE007987	-0.997	ASTE003324	-0.99887
	ASTE005809	-0.99857	ASTE002761	-0.99897	ASTE007725	-0.99783	ASTE008717	-0.997	ASTE003509	-0.99887
	ASTE000522	-0.9985	ASTE011478	-0.99897	ASTE004976	-0.9978	ASTE002685	-0.99697	ASTE007975	-0.99883
	ASTE008304	-0.9985	ASTE001389	-0.9989	ASTE009092	-0.99777	ASTE011030	-0.99693	ASTE011344	-0.99883
	ASTE001445	-0.99847	ASTE008891	-0.99883	ASTE000062	-0.99773	ASTE006216	-0.9969	ASTE000546	-0.99877
	ASTE003032	-0.99847	ASTE000477	-0.9988	ASTE014995	-0.9977	ASTE009137	-0.9969	ASTE000831	-0.99877
	ASTE004271	-0.99847	ASTE007514	-0.9988	ASTE003190	-0.99767	ASTE008806	-0.99677	ASTE001122	-0.99877
	ASTE010002	-0.99847	ASTE010575	-0.9988	ASTE004445	-0.99767	ASTE001725	-0.9967	ASTE006450	-0.99877
	ASTE011569	-0.9984	ASTE002609	-0.99877	ASTE008364	-0.99763	ASTE000340	-0.99653	ASTE001823	-0.99873
	ASTE001782	-0.99837	ASTE007150	-0.99877	ASTE000767	-0.9976	ASTE000710	-0.99653	ASTE000948	-0.9987
	ASTE006527	-0.99837	ASTE009981	-0.99877	ASTE007939	-0.9976	ASTE008590	-0.99643	ASTE007341	-0.9987
	ASTE011456	-0.99833	ASTE001506	-0.99873	ASTE003329	-0.99757	ASTE009190	-0.99623	ASTE009995	-0.9987
	ASTE001162	-0.9983	ASTE001082	-0.9987	ASTE005247	-0.99753	ASTE001877	-0.9962	ASTE010179	-0.9987
	ASTE001475	-0.9983	ASTE002338	-0.9987	ASTE009182	-0.99753	ASTE002059	-0.9962	ASTE005354	-0.99867
	ASTE008392	-0.9983	ASTE008141	-0.9987	ASTE001405	-0.99747	ASTE011661	-0.9962	ASTE005819	-0.99867
	ASTE009789	-0.9983	ASTE005904	-0.99867	ASTE005797	-0.99743	ASTE001839	-0.99613	ASTE009851	-0.99867
	ASTE010282	-0.9983	ASTE002508	-0.99863	ASTE004090	-0.99737	ASTE005112	-0.99613	ASTE003250	-0.99863
	ASTE000148	-0.99827	ASTE014307	-0.99863	ASTE007419	-0.99737	ASTE007186	-0.99613	ASTE011609	-0.99863
	ASTE000669	-0.99827	ASTE001365	-0.9986	ASTE011445	-0.99737	ASTE005387	-0.99597	ASTE008807	-0.9986
	ASTE004017	-0.99827	ASTE006613	-0.9986	ASTE005469	-0.99733	ASTE005671	-0.99597	ASTE005274	-0.99857
	ASTE007701	-0.99827	ASTE000877	-0.99857	ASTE005718	-0.99733	ASTE007510	-0.99597	ASTE003203	-0.99853
	ASTE000101	-0.99823	ASTE004886	-0.99857	ASTE006802	-0.99733	ASTE005363	-0.99593	ASTE009259	-0.99853
	ASTE009346	-0.99817	ASTE006291	-0.99857	ASTE002907	-0.99727	ASTE011235	-0.99593	ASTE001731	-0.9985
	ASTE006443	-0.99813	ASTE000852	-0.99853	ASTE001678	-0.99717	ASTE002361	-0.99583	ASTE011367	-0.9985
	ASTE010234	-0.99813	ASTE004226	-0.99853	ASTE001471	-0.99713	ASTE003588	-0.9958	ASTE002230	-0.99843
	ASTE009839	-0.9981	ASTE009896	-0.99853	ASTE004917	-0.99713	ASTE000219	-0.99577	ASTE000356	-0.9984
	ASTE007582	-0.99807	ASTE010560	-0.99853	ASTE001259	-0.9971	ASTE007030	-0.99577	ASTE000230	-0.99837
	ASTE001201	-0.99803	ASTE009328	-0.9985	ASTE003887	-0.9971	ASTE000080	-0.9957	ASTE007794	-0.99837
	ASTE006088	-0.99793	ASTE008903	-0.99847	ASTE000762	-0.99707	ASTE009568	-0.99557	ASTE009453	-0.99837
	ASTE004019	-0.9979	ASTE010387	-0.99847	ASTE001978	-0.99697	ASTE005094	-0.99553	ASTE010659	-0.99837
	ASTE011196	-0.99787	ASTE003630	-0.99843	ASTE004991	-0.9969	ASTE010140	-0.9955	ASTE002025	-0.99833
	ASTE001175	-0.99777	ASTE006299	-0.9983	ASTE008859	-0.9969	ASTE002104	-0.99547	ASTE002628	-0.9983
	ASTE002253	-0.99773	ASTE005435	-0.99823	ASTE000341	-0.9968	ASTE004184	-0.99547	ASTE008480	-0.9983
	ASTE006637	-0.99773	ASTE010500	-0.99823	ASTE000375	-0.9968	ASTE003794	-0.99537	ASTE004369	-0.99827
	ASTE005302	-0.99767	ASTE000444	-0.9982	ASTE008279	-0.9968	ASTE010453	-0.99533	ASTE005733	-0.99827
	ASTE005690	-0.99767	ASTE002487	-0.9982	ASTE004451	-0.99667	ASTE002337	-0.9953	ASTE003927	-0.99823
	ASTE007824	-0.99767	ASTE003072	-0.99817	ASTE010585	-0.99657	ASTE003996	-0.9953	ASTE001049	-0.9982
	ASTE009442	-0.99767	ASTE004481	-0.99817	ASTE001161	-0.9965	ASTE003243	-0.9952	ASTE009116	-0.9982
	ASTE007596	-0.99763	ASTE007544	-0.99813	ASTE004003	-0.9965	ASTE000138	-0.99513	ASTE001676	-0.99817
	ASTE007634	-0.99763	ASTE009132	-0.99807	ASTE003140	-0.9963	ASTE007002	-0.99513	ASTE003981	-0.99817
	ASTE005148	-0.99743	ASTE006006	-0.99803	ASTE009038	-0.99627	ASTE008865	-0.99513	ASTE004590	-0.99817
	ASTE003342	-0.99737	ASTE009204	-0.99803	ASTE011318	-0.99627	ASTE003875	-0.9951	ASTE006672	-0.99817
	ASTE010274	-0.99737	ASTE010181	-0.99803	ASTE005645	-0.99623	ASTE010413	-0.99497	ASTE004267	-0.99813
	ASTE000410	-0.99733	ASTE002471	-0.998	ASTE000487	-0.9961	ASTE000040	-0.99487	ASTE004686	-0.99813
	ASTE001570	-0.99733	ASTE006440	-0.998	ASTE003340	-0.99597	ASTE003534	-0.99483	ASTE005988	-0.99813
	ASTE007371	-0.99733	ASTE002158	-0.99797	ASTE014023	-0.9959	ASTE004425	-0.99467	ASTE000431	-0.9981
	ASTE006043	-0.9972	ASTE007929	-0.99797	ASTE015021	-0.9959	ASTE004959	-0.99463	ASTE001581	-0.9981
	ASTE002206	-0.99717	ASTE000841	-0.99793	ASTE007410	-0.99587	ASTE004516	-0.99457	ASTE002585	-0.9981
	ASTE003273	-0.99717	ASTE001207	-0.99793	ASTE010629	-0.99587	ASTE009486	-0.99457	ASTE003427	-0.9981
	ASTE004274	-0.9971	ASTE005307	-0.99793	ASTE005068	-0.99573	ASTE010780	-0.9945	ASTE005564	-0.9981
	ASTE010811	-0.9971	ASTE010610	-0.99793	ASTE006251	-0.99573	ASTE007494	-0.99437	ASTE009527	-0.9981
	ASTE003956	-0.99707	ASTE001185	-0.9979	ASTE007485	-0.99553	ASTE002280	-0.99423	ASTE000056	-0.99807
	ASTE006729	-0.99707	ASTE010607	-0.9979	ASTE001717	-0.99547	ASTE009971	-0.9942	ASTE001030	-0.99807
	ASTE002246	-0.99703	ASTE004900	-0.99783	ASTE007039	-0.99547	ASTE003561	-0.99417	ASTE004070	-0.99807
	ASTE008548	-0.99703	ASTE005448	-0.99783	ASTE008854	-0.99547	ASTE007427	-0.99417	ASTE000940	-0.99803
	ASTE000686	-0.997	ASTE001165	-0.9978	ASTE000538	-0.9954	ASTE008324	-0.9941	ASTE009186	-0.99803
	ASTE008517	-0.99693	ASTE006923	-0.99777	ASTE008122	-0.9954	ASTE007876	-0.99407	ASTE010014	-0.99803
	ASTE010561	-0.99693	ASTE002603	-0.9977	ASTE009599	-0.9954	ASTE001608	-0.99403	ASTE014473	-0.99797
	ASTE006306	-0.9969	ASTE006629	-0.9977	ASTE009647	-0.9954	ASTE002150	-0.99397	ASTE002958	-0.99793
	ASTE001906	-0.99687	ASTE006794	-0.9977	ASTE009184	-0.99537	ASTE000208	-0.99393	ASTE006812	-0.99793
	ASTE002784	-0.99687	ASTE015102	-0.9977	ASTE000911	-0.9953	ASTE008158	-0.9939	ASTE003890	-0.99783
	ASTE005732	-0.99683	ASTE000446	-0.99767	ASTE005194	-0.99523	ASTE014103	-0.99387	ASTE005520	-0.99783
	ASTE004745	-0.9968	ASTE003077	-0.99767	ASTE010816	-0.99523	ASTE004554	-0.99377	ASTE009241	-0.9978
	ASTE009536	-0.9968	ASTE007183	-0.99767	ASTE011143	-0.99517	ASTE004967	-0.99377	ASTE009732	-0.99777
	ASTE007129	-0.9966	ASTE010180	-0.99767	ASTE011041	-0.99513	ASTE006701	-0.99377	ASTE010403	-0.99777
	ASTE009542	-0.99647	ASTE001170	-0.9976	ASTE005255	-0.9951	ASTE000599	-0.99373	ASTE003682	-0.99773
	ASTE011307	-0.99647	ASTE001583	-0.9976	ASTE008397	-0.99507	ASTE006810	-0.99373	ASTE005046	-0.99773
	ASTE001871	-0.99643	ASTE004016	-0.99757	ASTE000820	-0.99497	ASTE000053	-0.99367	ASTE002796	-0.9977
	ASTE004132	-0.99643	ASTE005959	-0.99753	ASTE011595	-0.99483	ASTE008816	-0.99367	ASTE007650	-0.9977
	ASTE008518	-0.99643	ASTE004168	-0.9975	ASTE003424	-0.9948	ASTE015248	-0.99363	ASTE008839	-0.9977
	ASTE001921	-0.9964	ASTE008034	-0.9975	ASTE006586	-0.9948	ASTE001933	-0.9936	ASTE002537	-0.99767
	ASTE010248	-0.9964	ASTE004476	-0.99747	ASTE000063	-0.99477	ASTE001903	-0.99357	ASTE008785	-0.99767
	ASTE000089	-0.99637	ASTE009743	-0.99747	ASTE001213	-0.99477	ASTE007593	-0.99357	ASTE004841	-0.99763
	ASTE009496	-0.9963	ASTE001071	-0.99737	ASTE003325	-0.99477	ASTE004205	-0.9935	ASTE006096	-0.99763
	ASTE000070	-0.99627	ASTE005344	-0.99737	ASTE000095	-0.99467	ASTE009541	-0.9935	ASTE014244	-0.9976
	ASTE008198	-0.99627	ASTE008056	-0.99737	ASTE007722	-0.99467	ASTE005160	-0.99347	ASTE006821	-0.99757
	ASTE009543	-0.99627	ASTE004522	-0.9973	ASTE009350	-0.99467	ASTE009034	-0.9934	ASTE004119	-0.9975
	ASTE014932	-0.99623	ASTE009615	-0.9973	ASTE003033	-0.99463	ASTE010522	-0.99337	ASTE005885	-0.9975
	ASTE007810	-0.99617	ASTE001367	-0.99727	ASTE010919	-0.9945	ASTE011119	-0.99333	ASTE003624	-0.99747
	ASTE011452	-0.99613	ASTE000427	-0.99723	ASTE011000	-0.99447	ASTE009849	-0.99327	ASTE014783	-0.9974
	ASTE002076	-0.99607	ASTE001360	-0.99723	ASTE011552	-0.99447	ASTE004728	-0.99323	ASTE000105	-0.9973
	ASTE007908	-0.99607	ASTE005833	-0.99723	ASTE011113	-0.99443	ASTE010373	-0.99307	ASTE006540	-0.99727
	ASTE005188	-0.99603	ASTE006751	-0.99723	ASTE000462	-0.9944	ASTE007732	-0.993	ASTE005357	-0.99723
	ASTE006696	-0.99603	ASTE009180	-0.99723	ASTE014560	-0.9944	ASTE006032	-0.99297	ASTE008417	-0.99717
	ASTE004795	-0.99593	ASTE003675	-0.9972	ASTE008505	-0.99437	ASTE006441	-0.99297	ASTE009547	-0.99717
	ASTE009885	-0.99593	ASTE011300	-0.99717	ASTE008815	-0.99437	ASTE004279	-0.99287	ASTE011677	-0.99717
	ASTE002352	-0.99583	ASTE001178	-0.99713	ASTE011067	-0.99437	ASTE014745	-0.99283	ASTE001577	-0.99713
	ASTE002362	-0.99583	ASTE001947	-0.99713	ASTE002552	-0.99433	ASTE000388	-0.99277	ASTE003749	-0.99713
	ASTE003873	-0.9958	ASTE004470	-0.9971	ASTE003950	-0.99427	ASTE007864	-0.99277	ASTE003980	-0.99713
	ASTE001485	-0.99577	ASTE003248	-0.99703	ASTE004975	-0.9942	ASTE002435	-0.99267	ASTE007309	-0.9971
	ASTE007289	-0.99577	ASTE000583	-0.997	ASTE005213	-0.99417	ASTE015042	-0.99267	ASTE001372	-0.99707
	ASTE009270	-0.9957	ASTE010312	-0.99697	ASTE011615	-0.99413	ASTE001166	-0.9926	ASTE006543	-0.99707
	ASTE002971	-0.99563	ASTE010709	-0.99693	ASTE008083	-0.9941	ASTE008591	-0.9926	ASTE008743	-0.99703
	ASTE000372	-0.9956	ASTE003957	-0.9969	ASTE007517	-0.994	ASTE000252	-0.99253	ASTE009752	-0.99703
	ASTE006627	-0.9956	ASTE009958	-0.9969	ASTE006628	-0.99393	ASTE008986	-0.99253	ASTE006536	-0.997
	ASTE011590	-0.9956	ASTE011546	-0.9969	ASTE007493	-0.99393	ASTE004546	-0.99247	ASTE007540	-0.997
	ASTE000102	-0.99557	ASTE014236	-0.99687	ASTE007819	-0.99387	ASTE006674	-0.99247	ASTE008268	-0.99697
	ASTE011532	-0.99557	ASTE005378	-0.99683	ASTE009768	-0.9938	ASTE011046	-0.99247	ASTE001626	-0.99693
	ASTE002964	-0.99553	ASTE011241	-0.99683	ASTE005830	-0.99373	ASTE005798	-0.99237	ASTE007035	-0.99693
	ASTE010506	-0.99553	ASTE001450	-0.9968	ASTE006935	-0.9937	ASTE000555	-0.99227	ASTE002231	-0.9969
	ASTE011611	-0.99547	ASTE002818	-0.9968	ASTE006654	-0.99363	ASTE005756	-0.99217	ASTE010929	-0.99687
	ASTE004186	-0.9952	ASTE000347	-0.99673	ASTE007251	-0.99363	ASTE011528	-0.99213	ASTE015219	-0.99687
	ASTE001146	-0.99517	ASTE014226	-0.99667	ASTE011672	-0.99357	ASTE006094	-0.99207	ASTE004790	-0.9968
	ASTE001664	-0.99513	ASTE000853	-0.99663	ASTE002370	-0.99347	ASTE007632	-0.99203	ASTE014672	-0.9968
	ASTE007861	-0.9951	ASTE014773	-0.99663	ASTE010648	-0.99347	ASTE011414	-0.992	ASTE004241	-0.99673
	ASTE010247	-0.9951	ASTE003452	-0.99657	ASTE014970	-0.99343	ASTE005613	-0.99193	ASTE011471	-0.99673
	ASTE008432	-0.99507	ASTE007339	-0.99657	ASTE003628	-0.99333	ASTE010392	-0.9919	ASTE008572	-0.9967
	ASTE011355	-0.99507	ASTE015270	-0.99643	ASTE003435	-0.99303	ASTE004774	-0.99187	ASTE014908	-0.99667
	ASTE000765	-0.99503	ASTE001262	-0.99637	ASTE008708	-0.99303	ASTE014333	-0.99187	ASTE003226	-0.99663
	ASTE008412	-0.99503	ASTE001240	-0.99633	ASTE009873	-0.993	ASTE001949	-0.99177	ASTE005757	-0.99663
	ASTE014730	-0.99503	ASTE003734	-0.99633	ASTE000792	-0.99297	ASTE004862	-0.9917	ASTE009274	-0.99663
	ASTE009853	-0.995	ASTE002192	-0.9963	ASTE004536	-0.99293	ASTE002063	-0.9916	ASTE005198	-0.9966
	ASTE011228	-0.99493	ASTE010821	-0.9963	ASTE006260	-0.9929	ASTE004850	-0.9916	ASTE008499	-0.9966
	ASTE001193	-0.99487	ASTE006429	-0.99613	ASTE005532	-0.99287	ASTE005362	-0.9916	ASTE003931	-0.99653
	ASTE004454	-0.9948	ASTE007476	-0.99613	ASTE008510	-0.99287	ASTE004060	-0.99157	ASTE007422	-0.99653
	ASTE010216	-0.9948	ASTE008805	-0.99613	ASTE010845	-0.99283	ASTE000890	-0.99153	ASTE007843	-0.99653
	ASTE011535	-0.9948	ASTE004784	-0.99603	ASTE006942	-0.99267	ASTE010379	-0.99153	ASTE014971	-0.9965
	ASTE004280	-0.99477	ASTE008587	-0.99597	ASTE006904	-0.9926	ASTE008459	-0.9914	ASTE000434	-0.99647
	ASTE009277	-0.9947	ASTE000328	-0.9959	ASTE006852	-0.99257	ASTE009956	-0.99127	ASTE000633	-0.99647
	ASTE001789	-0.9946	ASTE002857	-0.9959	ASTE008720	-0.99247	ASTE004694	-0.9912	ASTE006544	-0.99643
	ASTE008310	-0.99457	ASTE007392	-0.9959	ASTE001777	-0.99243	ASTE009551	-0.99117	ASTE009869	-0.99637
	ASTE001586	-0.9945	ASTE014227	-0.9959	ASTE010324	-0.99237	ASTE007154	-0.9911	ASTE008041	-0.99633
	ASTE001875	-0.9945	ASTE001401	-0.99587	ASTE007123	-0.99233	ASTE015159	-0.99103	ASTE005859	-0.9963
	ASTE002332	-0.9945	ASTE007664	-0.99583	ASTE003901	-0.9923	ASTE001316	-0.991	ASTE014890	-0.9963
	ASTE000654	-0.9944	ASTE005609	-0.9958	ASTE008000	-0.9923	ASTE001967	-0.99067	ASTE009086	-0.99627
	ASTE004529	-0.99433	ASTE000299	-0.99577	ASTE010420	-0.9923	ASTE008237	-0.99053	ASTE010176	-0.99623
	ASTE009903	-0.9942	ASTE009262	-0.99577	ASTE010977	-0.9923	ASTE010779	-0.99043	ASTE004505	-0.9962
	ASTE003691	-0.9941	ASTE000269	-0.9957	ASTE000048	-0.99223	ASTE001375	-0.99037	ASTE011770	-0.9962
	ASTE009150	-0.9941	ASTE003918	-0.99563	ASTE002689	-0.9922	ASTE010548	-0.99033	ASTE009162	-0.99617
	ASTE000074	-0.99403	ASTE007555	-0.99563	ASTE005035	-0.9922	ASTE011425	-0.99023	ASTE015202	-0.99607
	ASTE000443	-0.99403	ASTE010134	-0.9956	ASTE003883	-0.99207	ASTE002312	-0.9902	ASTE001616	-0.996
	ASTE004727	-0.99403	ASTE014762	-0.9956	ASTE004275	-0.99207	ASTE004361	-0.9902	ASTE009731	-0.996
	ASTE005478	-0.9939	ASTE005021	-0.99557	ASTE005513	-0.99197	ASTE000722	-0.99003	ASTE011213	-0.996
	ASTE009901	-0.9939	ASTE003773	-0.9955	ASTE007096	-0.99197	ASTE009404	-0.98987	ASTE007246	-0.9959
	ASTE002596	-0.9938	ASTE005393	-0.9955	ASTE014623	-0.99197	ASTE011737	-0.98987	ASTE014513	-0.9959
	ASTE007308	-0.9938	ASTE007506	-0.9955	ASTE008779	-0.99193	ASTE005950	-0.98977	ASTE014915	-0.99587
	ASTE008174	-0.9938	ASTE008430	-0.9955	ASTE001918	-0.9919	ASTE006329	-0.98963	ASTE000971	-0.99583
	ASTE006309	-0.99367	ASTE010303	-0.99543	ASTE014209	-0.9918	ASTE008465	-0.9896	ASTE010757	-0.99583
	ASTE000438	-0.99363	ASTE014224	-0.99543	ASTE004808	-0.99177	ASTE006073	-0.98957	ASTE004573	-0.9958
	ASTE010496	-0.99353	ASTE002052	-0.99537	ASTE008207	-0.9917	ASTE001026	-0.98937	ASTE001433	-0.99573
	ASTE010133	-0.99347	ASTE002359	-0.99537	ASTE002473	-0.99163	ASTE009973	-0.98937	ASTE005584	-0.99573
	ASTE007971	-0.99343	ASTE000297	-0.99533	ASTE010805	-0.99153	ASTE010855	-0.98937	ASTE001619	-0.9957
	ASTE009506	-0.99343	ASTE005829	-0.99533	ASTE004731	-0.99133	ASTE001547	-0.98933	ASTE002045	-0.9957
	ASTE007951	-0.9934	ASTE006293	-0.99527	ASTE001695	-0.9912	ASTE011714	-0.98927	ASTE001597	-0.99567
	ASTE008123	-0.99337	ASTE010923	-0.99523	ASTE006435	-0.9911	ASTE001651	-0.9891	ASTE004277	-0.9956
	ASTE000133	-0.99333	ASTE000823	-0.9952	ASTE004978	-0.99103	ASTE002937	-0.9891	ASTE004609	-0.9956
	ASTE004178	-0.99327	ASTE009317	-0.9952	ASTE014491	-0.99103	ASTE010605	-0.989	ASTE009214	-0.99557
	ASTE004517	-0.99327	ASTE008135	-0.99517	ASTE008829	-0.9909	ASTE006007	-0.98893	ASTE014403	-0.99557
	ASTE000749	-0.99317	ASTE014596	-0.99517	ASTE015144	-0.99083	ASTE011570	-0.98887	ASTE007963	-0.99553
	ASTE001408	-0.99317	ASTE001537	-0.99513	ASTE007118	-0.99073	ASTE011342	-0.98877	ASTE011092	-0.99553
	ASTE002897	-0.9931	ASTE014707	-0.99513	ASTE000532	-0.99067	ASTE009471	-0.9886	ASTE002248	-0.9955
	ASTE001308	-0.99307	ASTE010518	-0.99503	ASTE006968	-0.99067	ASTE008842	-0.98857	ASTE005529	-0.9955
	ASTE003205	-0.99307	ASTE001019	-0.995	ASTE007255	-0.9906	ASTE008866	-0.98857	ASTE011490	-0.9955
	ASTE007727	-0.993	ASTE003866	-0.995	ASTE008639	-0.9906	ASTE007814	-0.98847	ASTE002538	-0.99547
	ASTE008012	-0.99297	ASTE005104	-0.995	ASTE010667	-0.9906	ASTE009075	-0.98837	ASTE005562	-0.99543
	ASTE010752	-0.99297	ASTE005136	-0.99497	ASTE001227	-0.99053	ASTE008460	-0.98817	ASTE002783	-0.9954
	ASTE002502	-0.9929	ASTE008578	-0.99493	ASTE009451	-0.99043	ASTE008675	-0.9881	ASTE008146	-0.99537
	ASTE000634	-0.9928	ASTE003535	-0.9949	ASTE007815	-0.9903	ASTE006996	-0.988	ASTE004960	-0.99533
	ASTE007980	-0.9927	ASTE006201	-0.99487	ASTE001152	-0.9902	ASTE005969	-0.9879	ASTE002984	-0.9953
	ASTE009228	-0.9927	ASTE007658	-0.99473	ASTE002305	-0.99017	ASTE001891	-0.98777	ASTE007221	-0.9953
	ASTE003306	-0.99267	ASTE002640	-0.99463	ASTE006927	-0.99017	ASTE002293	-0.98777	ASTE009982	-0.9953
	ASTE010609	-0.9926	ASTE003139	-0.99463	ASTE002556	-0.99013	ASTE000705	-0.98773	ASTE000840	-0.99527
	ASTE010991	-0.9926	ASTE005571	-0.99463	ASTE004207	-0.9901	ASTE002053	-0.98743	ASTE008004	-0.99527
	ASTE008308	-0.99247	ASTE006166	-0.99453	ASTE011106	-0.99007	ASTE002559	-0.98743	ASTE009379	-0.99527
	ASTE004738	-0.99243	ASTE001649	-0.99447	ASTE007483	-0.98983	ASTE007784	-0.9874	ASTE002514	-0.99513
	ASTE009205	-0.99243	ASTE001108	-0.99433	ASTE001078	-0.9897	ASTE011047	-0.9873	ASTE008091	-0.99513
	ASTE014258	-0.99243	ASTE000254	-0.9943	ASTE004071	-0.9897	ASTE009478	-0.98723	ASTE004049	-0.99507
	ASTE008436	-0.9924	ASTE001983	-0.99423	ASTE007054	-0.9897	ASTE000514	-0.9872	ASTE005764	-0.99507
	ASTE007518	-0.99237	ASTE011245	-0.99423	ASTE009157	-0.98967	ASTE003596	-0.9871	ASTE005902	-0.995
	ASTE002366	-0.99227	ASTE002387	-0.9941	ASTE007760	-0.9896	ASTE011158	-0.987	ASTE005933	-0.995
	ASTE001483	-0.99223	ASTE011382	-0.99403	ASTE010320	-0.9896	ASTE000526	-0.9869	ASTE009767	-0.99493
	ASTE001771	-0.99213	ASTE001681	-0.99393	ASTE001659	-0.98957	ASTE000139	-0.98643	ASTE003834	-0.99483
	ASTE002418	-0.99207	ASTE007798	-0.99383	ASTE005505	-0.98953	ASTE009342	-0.98633	ASTE004195	-0.99483
	ASTE005052	-0.992	ASTE000974	-0.9938	ASTE003636	-0.9895	ASTE000894	-0.98627	ASTE007055	-0.99483
	ASTE003477	-0.99183	ASTE000830	-0.99373	ASTE006447	-0.9895	ASTE006003	-0.98613	ASTE003346	-0.9948
	ASTE009867	-0.9918	ASTE003170	-0.99373	ASTE011544	-0.98947	ASTE010876	-0.98603	ASTE008631	-0.9948
	ASTE009642	-0.99177	ASTE006731	-0.99373	ASTE011536	-0.98943	ASTE010362	-0.98593	ASTE003797	-0.99477
	ASTE000774	-0.99163	ASTE014841	-0.9937	ASTE000481	-0.98937	ASTE006860	-0.98583	ASTE008247	-0.99477
	ASTE005102	-0.9916	ASTE000349	-0.99367	ASTE014952	-0.9892	ASTE002499	-0.9858	ASTE011066	-0.99477
	ASTE014900	-0.99153	ASTE000874	-0.99367	ASTE011549	-0.98917	ASTE001121	-0.98577	ASTE003494	-0.99473
	ASTE005545	-0.9915	ASTE009874	-0.99363	ASTE000506	-0.9891	ASTE003207	-0.98573	ASTE003364	-0.9947
	ASTE008339	-0.9915	ASTE005921	-0.99353	ASTE006223	-0.98907	ASTE007194	-0.98567	ASTE006274	-0.9947
	ASTE003778	-0.99143	ASTE009085	-0.9934	ASTE004510	-0.98897	ASTE011481	-0.9856	ASTE009529	-0.9947
	ASTE004591	-0.99133	ASTE010160	-0.9934	ASTE009185	-0.98893	ASTE014166	-0.9856	ASTE014603	-0.9947
	ASTE003086	-0.9913	ASTE002570	-0.99333	ASTE000096	-0.9889	ASTE011188	-0.9855	ASTE001977	-0.9946
	ASTE007365	-0.9913	ASTE005760	-0.9932	ASTE006961	-0.9889	ASTE001515	-0.9854	ASTE006462	-0.9946
	ASTE008317	-0.99127	ASTE006434	-0.99313	ASTE007259	-0.98883	ASTE004761	-0.9854	ASTE004189	-0.99453
	ASTE011580	-0.99113	ASTE003221	-0.9931	ASTE000435	-0.98873	ASTE004335	-0.9853	ASTE008925	-0.99447
	ASTE005694	-0.99103	ASTE014440	-0.99307	ASTE010484	-0.98873	ASTE005423	-0.9853	ASTE001707	-0.99443
	ASTE014545	-0.99103	ASTE006787	-0.993	ASTE005504	-0.98867	ASTE006268	-0.98527	ASTE008296	-0.9944
	ASTE000618	-0.99097	ASTE002407	-0.99293	ASTE008674	-0.98867	ASTE000115	-0.9852	ASTE001310	-0.99437
	ASTE011576	-0.99097	ASTE011801	-0.9929	ASTE003177	-0.98863	ASTE004380	-0.98507	ASTE007718	-0.99433
	ASTE014121	-0.9909	ASTE005421	-0.99283	ASTE008691	-0.98863	ASTE008208	-0.98477	ASTE010992	-0.99433
	ASTE009921	-0.9907	ASTE001246	-0.9928	ASTE002349	-0.9886	ASTE004431	-0.9847	ASTE004446	-0.9943
	ASTE001754	-0.9906	ASTE001303	-0.99267	ASTE007520	-0.98857	ASTE006678	-0.98463	ASTE011013	-0.9943
	ASTE004909	-0.99043	ASTE005486	-0.99267	ASTE003292	-0.98847	ASTE009925	-0.9846	ASTE010489	-0.99427
	ASTE006844	-0.99043	ASTE014003	-0.99263	ASTE009266	-0.9884	ASTE006444	-0.9845	ASTE007967	-0.99423
	ASTE009612	-0.99043	ASTE014004	-0.99263	ASTE011324	-0.9879	ASTE004797	-0.98447	ASTE006292	-0.9942
	ASTE010559	-0.99043	ASTE004340	-0.9926	ASTE002786	-0.98783	ASTE000009	-0.9842	ASTE001524	-0.99417
	ASTE009725	-0.9903	ASTE014504	-0.9926	ASTE010256	-0.98773	ASTE010604	-0.98413	ASTE001527	-0.99413
	ASTE000536	-0.99023	ASTE004737	-0.99257	ASTE000947	-0.9877	ASTE007895	-0.9841	ASTE001773	-0.9941
	ASTE014139	-0.9902	ASTE006889	-0.99253	ASTE005554	-0.9877	ASTE007952	-0.9841	ASTE011206	-0.9941
	ASTE001154	-0.99017	ASTE010767	-0.99243	ASTE003904	-0.9876	ASTE006893	-0.98347	ASTE007285	-0.99403
	ASTE000268	-0.99013	ASTE000033	-0.9924	ASTE009515	-0.98753	ASTE003670	-0.98337	ASTE011130	-0.994
	ASTE001304	-0.9901	ASTE001444	-0.99237	ASTE007329	-0.98743	ASTE007811	-0.98337	ASTE002416	-0.99393
	ASTE007038	-0.99007	ASTE002399	-0.99237	ASTE005887	-0.98723	ASTE004747	-0.98333	ASTE003994	-0.9939
	ASTE003567	-0.99003	ASTE000213	-0.9923	ASTE010476	-0.98717	ASTE000320	-0.98323	ASTE006368	-0.9939
	ASTE005038	-0.98993	ASTE002997	-0.99223	ASTE008492	-0.987	ASTE008696	-0.9831	ASTE000860	-0.99387
	ASTE006584	-0.9899	ASTE005114	-0.99223	ASTE014152	-0.987	ASTE009046	-0.98293	ASTE000060	-0.99383
	ASTE004578	-0.98983	ASTE003138	-0.99217	ASTE007545	-0.98697	ASTE001561	-0.98287	ASTE009395	-0.99383
	ASTE005502	-0.98977	ASTE014157	-0.99217	ASTE003030	-0.98683	ASTE002259	-0.98283	ASTE004815	-0.99367
	ASTE004756	-0.9897	ASTE002653	-0.9921	ASTE014807	-0.98673	ASTE005337	-0.98277	ASTE006662	-0.99357
	ASTE005434	-0.98967	ASTE007635	-0.9921	ASTE009321	-0.98667	ASTE006485	-0.98267	ASTE007525	-0.99357
	ASTE000421	-0.98957	ASTE014696	-0.99207	ASTE009531	-0.98663	ASTE006993	-0.98267	ASTE011084	-0.99357
	ASTE009614	-0.9895	ASTE011651	-0.992	ASTE004933	-0.98657	ASTE011365	-0.9826	ASTE003838	-0.99353
	ASTE001129	-0.98943	ASTE000875	-0.99193	ASTE002427	-0.98643	ASTE008852	-0.9825	ASTE006748	-0.99353
	ASTE007793	-0.9894	ASTE008795	-0.99193	ASTE001480	-0.9863	ASTE000570	-0.98243	ASTE003053	-0.99347
	ASTE001039	-0.98923	ASTE007844	-0.99183	ASTE005809	-0.9862	ASTE010369	-0.98243	ASTE006196	-0.99343
	ASTE006107	-0.98917	ASTE002767	-0.9918	ASTE011321	-0.98617	ASTE010774	-0.98237	ASTE010621	-0.9934
	ASTE009462	-0.98907	ASTE002568	-0.99167	ASTE003032	-0.98593	ASTE006750	-0.9823	ASTE010924	-0.9934
	ASTE004680	-0.98903	ASTE004853	-0.9916	ASTE004271	-0.9859	ASTE000944	-0.9822	ASTE003748	-0.99333
	ASTE008827	-0.98903	ASTE010999	-0.9916	ASTE000113	-0.98583	ASTE004526	-0.98213	ASTE001917	-0.9932
	ASTE009857	-0.98893	ASTE007767	-0.9915	ASTE005869	-0.98567	ASTE011120	-0.98213	ASTE007927	-0.9932
	ASTE003154	-0.9889	ASTE014122	-0.99147	ASTE006527	-0.98563	ASTE007254	-0.98207	ASTE007901	-0.99317
	ASTE007880	-0.98887	ASTE006560	-0.99127	ASTE010170	-0.9856	ASTE001960	-0.9819	ASTE001374	-0.99313
	ASTE000494	-0.9888	ASTE009534	-0.99127	ASTE001335	-0.98557	ASTE000276	-0.98187	ASTE003651	-0.99307
	ASTE004117	-0.9887	ASTE008115	-0.99123	ASTE000193	-0.98543	ASTE006452	-0.98187	ASTE005352	-0.99307
	ASTE006136	-0.98867	ASTE008089	-0.99117	ASTE001162	-0.98543	ASTE003608	-0.98163	ASTE008151	-0.993
	ASTE011320	-0.98867	ASTE006145	-0.99113	ASTE008392	-0.98543	ASTE002446	-0.98153	ASTE005882	-0.99297
	ASTE002386	-0.98863	ASTE001836	-0.99107	ASTE008003	-0.98537	ASTE006316	-0.98133	ASTE006382	-0.99293
	ASTE003946	-0.9886	ASTE006379	-0.99103	ASTE009789	-0.98537	ASTE010890	-0.98133	ASTE003702	-0.9929
	ASTE007850	-0.98853	ASTE008143	-0.99103	ASTE000148	-0.9853	ASTE010565	-0.98113	ASTE004204	-0.9929
	ASTE011596	-0.9884	ASTE004695	-0.991	ASTE004017	-0.98527	ASTE007478	-0.98103	ASTE000163	-0.99287
	ASTE001988	-0.9881	ASTE005681	-0.991	ASTE007701	-0.98527	ASTE009479	-0.98103	ASTE000741	-0.99287
	ASTE008703	-0.9881	ASTE002862	-0.99087	ASTE000101	-0.98523	ASTE014804	-0.98077	ASTE000325	-0.9928
	ASTE003492	-0.98807	ASTE004317	-0.99087	ASTE001858	-0.98497	ASTE009055	-0.98073	ASTE003739	-0.99277
	ASTE000932	-0.98803	ASTE009582	-0.99087	ASTE011115	-0.98497	ASTE005431	-0.98067	ASTE005791	-0.99273
	ASTE001843	-0.98803	ASTE015265	-0.99087	ASTE001379	-0.98493	ASTE009409	-0.98067	ASTE006236	-0.99273
	ASTE009318	-0.98803	ASTE006392	-0.99067	ASTE004211	-0.98483	ASTE005182	-0.9805	ASTE008378	-0.99273
	ASTE010871	-0.98797	ASTE010169	-0.99067	ASTE001201	-0.9847	ASTE006766	-0.9805	ASTE007917	-0.9927
	ASTE004840	-0.98787	ASTE000273	-0.99063	ASTE006768	-0.9847	ASTE001315	-0.98047	ASTE003978	-0.9926
	ASTE001186	-0.9878	ASTE007588	-0.99063	ASTE007582	-0.9847	ASTE001183	-0.9804	ASTE008692	-0.9926
	ASTE008319	-0.9878	ASTE009217	-0.99053	ASTE008175	-0.98463	ASTE010587	-0.98037	ASTE006461	-0.99257
	ASTE011420	-0.98777	ASTE007590	-0.9904	ASTE005149	-0.98457	ASTE011637	-0.9803	ASTE009011	-0.99247
	ASTE007731	-0.98753	ASTE008682	-0.99037	ASTE006088	-0.9844	ASTE001560	-0.98003	ASTE015119	-0.99247
	ASTE000289	-0.9875	ASTE011639	-0.99023	ASTE004019	-0.98427	ASTE001295	-0.98	ASTE000123	-0.99243
	ASTE007029	-0.9875	ASTE005808	-0.9902	ASTE004700	-0.98427	ASTE000168	-0.97993	ASTE002845	-0.9923
	ASTE005808	-0.98743	ASTE000289	-0.99017	ASTE009793	-0.9842	ASTE008924	-0.9798	ASTE004581	-0.9923
	ASTE000381	-0.9874	ASTE007029	-0.99013	ASTE010880	-0.984	ASTE004424	-0.97973	ASTE011259	-0.99203
	ASTE004552	-0.98733	ASTE007731	-0.9901	ASTE001175	-0.9839	ASTE004533	-0.97953	ASTE003973	-0.99183
	ASTE007622	-0.9873	ASTE001582	-0.99007	ASTE002253	-0.98383	ASTE009633	-0.97943	ASTE010390	-0.99183
	ASTE010265	-0.98727	ASTE011420	-0.98993	ASTE005302	-0.98367	ASTE001856	-0.9792	ASTE011449	-0.99183
	ASTE007128	-0.98707	ASTE001186	-0.98987	ASTE007634	-0.98357	ASTE007077	-0.97917	ASTE015019	-0.9917
	ASTE007588	-0.98693	ASTE001209	-0.9898	ASTE006135	-0.98343	ASTE005652	-0.97907	ASTE004764	-0.99167
	ASTE006392	-0.9869	ASTE010871	-0.98973	ASTE000952	-0.98337	ASTE009620	-0.979	ASTE015195	-0.99167
	ASTE004317	-0.98663	ASTE001843	-0.98967	ASTE003342	-0.9829	ASTE004755	-0.9789	ASTE000753	-0.9916
	ASTE009582	-0.98663	ASTE004334	-0.98967	ASTE007371	-0.98277	ASTE007809	-0.9789	ASTE001260	-0.9916
	ASTE005681	-0.9865	ASTE009318	-0.98967	ASTE001368	-0.98257	ASTE001216	-0.97887	ASTE003084	-0.9916
	ASTE008089	-0.9863	ASTE003492	-0.98963	ASTE006043	-0.9825	ASTE008856	-0.97883	ASTE007585	-0.9916
	ASTE011453	-0.9863	ASTE001202	-0.98947	ASTE003674	-0.98243	ASTE011620	-0.97883	ASTE002960	-0.99157
	ASTE008115	-0.9862	ASTE009255	-0.98947	ASTE006898	-0.98243	ASTE005353	-0.97867	ASTE010657	-0.99153
	ASTE002605	-0.98617	ASTE010571	-0.98947	ASTE009059	-0.9824	ASTE008464	-0.97863	ASTE001418	-0.9915
	ASTE010863	-0.986	ASTE006224	-0.98943	ASTE010811	-0.98223	ASTE009991	-0.97847	ASTE001837	-0.99143
	ASTE011187	-0.986	ASTE006120	-0.9893	ASTE006729	-0.9821	ASTE007378	-0.97827	ASTE004278	-0.9914
	ASTE007043	-0.98597	ASTE007850	-0.98917	ASTE000686	-0.98197	ASTE011566	-0.9781	ASTE004688	-0.9914
	ASTE006964	-0.9859	ASTE000921	-0.98913	ASTE007152	-0.98183	ASTE004152	-0.97807	ASTE000358	-0.99127
	ASTE007767	-0.98587	ASTE002363	-0.9891	ASTE010561	-0.98177	ASTE008611	-0.97803	ASTE006636	-0.99127
	ASTE004937	-0.9858	ASTE003946	-0.9891	ASTE006306	-0.9817	ASTE008016	-0.97783	ASTE011543	-0.99127
	ASTE007827	-0.9858	ASTE006136	-0.98907	ASTE002784	-0.98163	ASTE009948	-0.97783	ASTE000881	-0.9912
	ASTE007164	-0.98567	ASTE011320	-0.98903	ASTE005732	-0.9816	ASTE010449	-0.9778	ASTE006871	-0.99113
	ASTE002568	-0.98563	ASTE000205	-0.9889	ASTE004745	-0.98153	ASTE008311	-0.9777	ASTE001448	-0.9909
	ASTE010205	-0.98533	ASTE007880	-0.98887	ASTE009536	-0.98153	ASTE009823	-0.97753	ASTE004819	-0.9909
	ASTE005834	-0.98527	ASTE003154	-0.98883	ASTE011227	-0.9815	ASTE000271	-0.9775	ASTE004544	-0.99087
	ASTE005913	-0.98517	ASTE009857	-0.9888	ASTE007360	-0.98143	ASTE006047	-0.9775	ASTE008996	-0.99073
	ASTE002653	-0.9851	ASTE004680	-0.98867	ASTE006134	-0.98137	ASTE010574	-0.9775	ASTE014843	-0.99073
	ASTE003138	-0.98497	ASTE009462	-0.98867	ASTE002335	-0.98117	ASTE011526	-0.9775	ASTE002901	-0.9906
	ASTE005114	-0.9849	ASTE002900	-0.98863	ASTE005812	-0.98107	ASTE003728	-0.97747	ASTE000617	-0.99057
	ASTE002997	-0.98487	ASTE006107	-0.98857	ASTE004389	-0.98097	ASTE011031	-0.97747	ASTE002114	-0.99057
	ASTE008057	-0.9846	ASTE005628	-0.9885	ASTE011307	-0.9807	ASTE003952	-0.97743	ASTE007792	-0.99057
	ASTE010767	-0.9846	ASTE001039	-0.98847	ASTE008518	-0.98063	ASTE006761	-0.9774	ASTE004638	-0.99047
	ASTE007616	-0.98453	ASTE004073	-0.98847	ASTE000089	-0.9805	ASTE005043	-0.97713	ASTE004783	-0.9904
	ASTE001512	-0.9845	ASTE007793	-0.98833	ASTE001921	-0.9805	ASTE009829	-0.97713	ASTE006580	-0.9904
	ASTE009470	-0.98437	ASTE001129	-0.98827	ASTE008198	-0.98027	ASTE003374	-0.9771	ASTE008278	-0.9904
	ASTE005411	-0.9843	ASTE000421	-0.98813	ASTE009543	-0.98023	ASTE000377	-0.97707	ASTE002344	-0.99037
	ASTE014003	-0.9843	ASTE002264	-0.9881	ASTE000070	-0.9802	ASTE011678	-0.97707	ASTE009366	-0.99037
	ASTE001303	-0.98427	ASTE014030	-0.98803	ASTE014932	-0.98013	ASTE000032	-0.9769	ASTE004192	-0.99033
	ASTE001246	-0.9841	ASTE005434	-0.988	ASTE011452	-0.9799	ASTE003934	-0.9769	ASTE009375	-0.99033
	ASTE007725	-0.9841	ASTE004921	-0.98793	ASTE003738	-0.97983	ASTE004002	-0.9766	ASTE007307	-0.9903
	ASTE004976	-0.984	ASTE011730	-0.98793	ASTE002076	-0.9798	ASTE004644	-0.97647	ASTE010749	-0.9902
	ASTE000062	-0.98383	ASTE005502	-0.9879	ASTE006017	-0.97977	ASTE008843	-0.97617	ASTE008705	-0.99017
	ASTE003190	-0.98363	ASTE002197	-0.98787	ASTE006696	-0.97967	ASTE007131	-0.97603	ASTE001095	-0.99007
	ASTE003221	-0.98363	ASTE004578	-0.98783	ASTE009885	-0.9795	ASTE000836	-0.97597	ASTE014657	-0.99003
	ASTE006434	-0.98357	ASTE006584	-0.98777	ASTE000175	-0.97923	ASTE011527	-0.97577	ASTE002715	-0.99
	ASTE000767	-0.98353	ASTE007305	-0.98777	ASTE002362	-0.97923	ASTE004046	-0.9751	ASTE008423	-0.98993
	ASTE008364	-0.98353	ASTE008145	-0.98777	ASTE010748	-0.97923	ASTE011117	-0.9741	ASTE003680	-0.98983
	ASTE007939	-0.98343	ASTE004013	-0.98773	ASTE002911	-0.979	ASTE004560	-0.97393	ASTE005129	-0.98983
	ASTE009182	-0.98333	ASTE004402	-0.98763	ASTE009270	-0.979	ASTE011279	-0.97377	ASTE001703	-0.9898
	ASTE002570	-0.98327	ASTE011742	-0.98763	ASTE011590	-0.97873	ASTE000561	-0.97367	ASTE008298	-0.98977
	ASTE010160	-0.98317	ASTE006948	-0.9876	ASTE000372	-0.9787	ASTE001878	-0.9736	ASTE009276	-0.98973
	ASTE001405	-0.98313	ASTE007038	-0.9876	ASTE000102	-0.97867	ASTE009469	-0.97353	ASTE009394	-0.98967
	ASTE005921	-0.98293	ASTE001154	-0.98747	ASTE010506	-0.97857	ASTE011642	-0.97353	ASTE015212	-0.98967
	ASTE007419	-0.98287	ASTE003920	-0.98747	ASTE002166	-0.97853	ASTE005123	-0.9735	ASTE014351	-0.98963
	ASTE005469	-0.98283	ASTE000536	-0.9874	ASTE011611	-0.97843	ASTE008134	-0.9735	ASTE002509	-0.9896
	ASTE005718	-0.98277	ASTE009725	-0.9873	ASTE004186	-0.97783	ASTE004589	-0.9733	ASTE007825	-0.9896
	ASTE000349	-0.98273	ASTE006844	-0.9872	ASTE010247	-0.97767	ASTE002342	-0.97313	ASTE001698	-0.98953
	ASTE000874	-0.98273	ASTE006853	-0.9872	ASTE007861	-0.97763	ASTE003398	-0.97313	ASTE007401	-0.98953
	ASTE014841	-0.98267	ASTE009261	-0.98717	ASTE011355	-0.97763	ASTE011505	-0.97313	ASTE008911	-0.9895
	ASTE003170	-0.98263	ASTE010559	-0.98717	ASTE008432	-0.9776	ASTE000489	-0.97307	ASTE008087	-0.98947
	ASTE006731	-0.9826	ASTE006619	-0.9871	ASTE000765	-0.97753	ASTE014671	-0.97303	ASTE003109	-0.98943
	ASTE001681	-0.9823	ASTE001754	-0.98697	ASTE014730	-0.9775	ASTE008968	-0.97297	ASTE003976	-0.98943
	ASTE001259	-0.9822	ASTE005796	-0.9869	ASTE005096	-0.97743	ASTE000064	-0.97283	ASTE011229	-0.98943
	ASTE000762	-0.98213	ASTE006402	-0.9869	ASTE000553	-0.9774	ASTE007175	-0.97283	ASTE008154	-0.9894
	ASTE011382	-0.98213	ASTE009921	-0.98687	ASTE011535	-0.977	ASTE001080	-0.97273	ASTE010112	-0.98933
	ASTE001978	-0.9819	ASTE004388	-0.98677	ASTE004280	-0.97697	ASTE003369	-0.97257	ASTE008079	-0.9893
	ASTE001983	-0.98177	ASTE003178	-0.9867	ASTE014086	-0.9769	ASTE005951	-0.97257	ASTE004072	-0.98923
	ASTE008859	-0.98173	ASTE007905	-0.9867	ASTE000771	-0.9768	ASTE001969	-0.97253	ASTE007243	-0.9892
	ASTE011245	-0.98173	ASTE014121	-0.98663	ASTE001789	-0.9766	ASTE001449	-0.9722	ASTE009878	-0.98913
	ASTE003139	-0.98103	ASTE001961	-0.98653	ASTE008310	-0.97657	ASTE008265	-0.97217	ASTE001804	-0.98903
	ASTE007658	-0.98087	ASTE011576	-0.98653	ASTE014132	-0.97657	ASTE001407	-0.9721	ASTE007403	-0.98903
	ASTE001161	-0.9808	ASTE011078	-0.98643	ASTE001586	-0.97643	ASTE008753	-0.97193	ASTE010887	-0.9889
	ASTE003535	-0.98047	ASTE010171	-0.9864	ASTE001875	-0.9764	ASTE000345	-0.9718	ASTE004690	-0.98887
	ASTE005136	-0.9804	ASTE003086	-0.9861	ASTE000654	-0.9762	ASTE011707	-0.97177	ASTE005419	-0.98883
	ASTE001019	-0.9803	ASTE004591	-0.9861	ASTE006244	-0.9762	ASTE008533	-0.9716	ASTE007680	-0.98883
	ASTE005104	-0.9803	ASTE015107	-0.9861	ASTE004529	-0.97603	ASTE011646	-0.97153	ASTE014981	-0.98883
	ASTE009038	-0.98027	ASTE003778	-0.98597	ASTE007044	-0.97603	ASTE004551	-0.9715	ASTE003474	-0.98877
	ASTE011318	-0.98027	ASTE005545	-0.9859	ASTE009903	-0.97583	ASTE008058	-0.97147	ASTE005000	-0.98853
	ASTE009317	-0.97993	ASTE008339	-0.98587	ASTE010702	-0.9756	ASTE008702	-0.9713	ASTE003692	-0.9885
	ASTE006293	-0.97977	ASTE014900	-0.98583	ASTE003691	-0.97557	ASTE008214	-0.9711	ASTE003720	-0.98843
	ASTE000297	-0.97967	ASTE005102	-0.98573	ASTE003347	-0.97547	ASTE001468	-0.9709	ASTE008726	-0.98843
	ASTE002359	-0.97957	ASTE005843	-0.98573	ASTE000443	-0.97543	ASTE002597	-0.97077	ASTE004065	-0.9884
	ASTE003340	-0.97957	ASTE005852	-0.9857	ASTE001959	-0.97543	ASTE009701	-0.9707	ASTE007169	-0.9884
	ASTE002052	-0.97953	ASTE001145	-0.98567	ASTE005478	-0.9752	ASTE005742	-0.97063	ASTE010654	-0.98837
	ASTE014224	-0.97947	ASTE001953	-0.98563	ASTE008744	-0.9752	ASTE004730	-0.97057	ASTE009932	-0.9883
	ASTE010303	-0.97943	ASTE008485	-0.9856	ASTE002596	-0.975	ASTE009980	-0.9705	ASTE001902	-0.98827
	ASTE014023	-0.97943	ASTE001617	-0.9855	ASTE008174	-0.975	ASTE001478	-0.97047	ASTE015197	-0.98823
	ASTE015021	-0.97943	ASTE009867	-0.9855	ASTE011075	-0.97493	ASTE014806	-0.97027	ASTE004398	-0.9882
	ASTE010629	-0.97937	ASTE015241	-0.98547	ASTE001302	-0.97483	ASTE003671	-0.9702	ASTE004670	-0.9882
	ASTE005393	-0.97933	ASTE000369	-0.98523	ASTE010363	-0.9748	ASTE003112	-0.97017	ASTE009298	-0.98817
	ASTE008430	-0.97927	ASTE003879	-0.98523	ASTE000484	-0.97473	ASTE008861	-0.97017	ASTE009189	-0.98807
	ASTE005021	-0.97917	ASTE005052	-0.9852	ASTE006309	-0.9747	ASTE006563	-0.96997	ASTE003687	-0.98793
	ASTE006251	-0.97907	ASTE010226	-0.9852	ASTE000438	-0.97463	ASTE004228	-0.96983	ASTE003768	-0.9879
	ASTE010134	-0.97907	ASTE002418	-0.98513	ASTE007288	-0.97457	ASTE014141	-0.9698	ASTE007012	-0.98787
	ASTE003918	-0.979	ASTE001771	-0.98503	ASTE010496	-0.97447	ASTE001757	-0.96977	ASTE009699	-0.98787
	ASTE001401	-0.97847	ASTE001795	-0.985	ASTE010133	-0.9743	ASTE008157	-0.9697	ASTE004767	-0.9878
	ASTE001717	-0.97847	ASTE001483	-0.9849	ASTE007971	-0.97423	ASTE008681	-0.96953	ASTE002824	-0.98777
	ASTE007039	-0.97847	ASTE002366	-0.98483	ASTE009506	-0.97423	ASTE009476	-0.96953	ASTE000346	-0.98767
	ASTE008854	-0.9784	ASTE010019	-0.98477	ASTE000133	-0.9741	ASTE001158	-0.96877	ASTE005825	-0.98767
	ASTE014227	-0.97837	ASTE007518	-0.98473	ASTE006103	-0.97403	ASTE000734	-0.96867	ASTE007666	-0.98767
	ASTE009647	-0.97833	ASTE008436	-0.98467	ASTE004517	-0.97393	ASTE002507	-0.9686	ASTE000198	-0.9876
	ASTE008122	-0.97827	ASTE004738	-0.9846	ASTE001408	-0.97377	ASTE011556	-0.9686	ASTE007302	-0.98757
	ASTE009184	-0.9782	ASTE009746	-0.9846	ASTE002897	-0.9736	ASTE003383	-0.96837	ASTE009694	-0.98757
	ASTE005194	-0.97797	ASTE014258	-0.9846	ASTE001308	-0.97357	ASTE003172	-0.9683	ASTE000891	-0.98753
	ASTE010816	-0.97797	ASTE008308	-0.98457	ASTE003205	-0.97353	ASTE009833	-0.968	ASTE008545	-0.98753
	ASTE007476	-0.97787	ASTE009007	-0.9845	ASTE007727	-0.9734	ASTE009965	-0.96797	ASTE008622	-0.9874
	ASTE006429	-0.97783	ASTE008754	-0.98447	ASTE008012	-0.97333	ASTE009611	-0.96783	ASTE007037	-0.98737
	ASTE005255	-0.9777	ASTE010991	-0.98437	ASTE002502	-0.97323	ASTE001637	-0.9678	ASTE002067	-0.98733
	ASTE002192	-0.97747	ASTE000775	-0.9843	ASTE000634	-0.97303	ASTE000953	-0.96777	ASTE006002	-0.98717
	ASTE010821	-0.97743	ASTE000966	-0.98423	ASTE009228	-0.97283	ASTE003860	-0.96777	ASTE000782	-0.98713
	ASTE001240	-0.9774	ASTE005832	-0.98423	ASTE004404	-0.9728	ASTE007428	-0.96773	ASTE001727	-0.9871
	ASTE001262	-0.97727	ASTE009228	-0.98423	ASTE010991	-0.97263	ASTE007675	-0.9676	ASTE002444	-0.9871
	ASTE006586	-0.977	ASTE010423	-0.9842	ASTE008308	-0.97237	ASTE007178	-0.96743	ASTE007235	-0.9871
	ASTE001213	-0.97693	ASTE011697	-0.9842	ASTE000135	-0.97233	ASTE006566	-0.96737	ASTE005318	-0.98707
	ASTE003452	-0.9768	ASTE014276	-0.98413	ASTE004738	-0.97233	ASTE010036	-0.96723	ASTE009208	-0.98703
	ASTE007339	-0.9768	ASTE000634	-0.98407	ASTE014258	-0.97233	ASTE000637	-0.96717	ASTE010258	-0.98703
	ASTE000095	-0.97677	ASTE002834	-0.98403	ASTE008436	-0.97223	ASTE006359	-0.96703	ASTE011299	-0.987
	ASTE009350	-0.97673	ASTE003345	-0.98403	ASTE007518	-0.97217	ASTE011509	-0.96703	ASTE009792	-0.9869
	ASTE014226	-0.97653	ASTE002382	-0.98397	ASTE000751	-0.97207	ASTE000846	-0.96657	ASTE000719	-0.98687
	ASTE000347	-0.97637	ASTE003519	-0.98397	ASTE002366	-0.972	ASTE002738	-0.96657	ASTE006955	-0.98687
	ASTE011552	-0.9763	ASTE002502	-0.9839	ASTE000336	-0.97193	ASTE010358	-0.96653	ASTE005429	-0.9868
	ASTE002818	-0.9762	ASTE003246	-0.98387	ASTE001483	-0.97193	ASTE001253	-0.96647	ASTE006630	-0.9868
	ASTE008815	-0.9761	ASTE008012	-0.98383	ASTE001771	-0.97173	ASTE005217	-0.96627	ASTE003303	-0.98677
	ASTE005378	-0.97603	ASTE006113	-0.9838	ASTE005217	-0.97173	ASTE000336	-0.96603	ASTE009783	-0.98677
	ASTE009958	-0.97593	ASTE007727	-0.98377	ASTE002418	-0.9716	ASTE011716	-0.96597	ASTE001739	-0.98673
	ASTE003957	-0.9759	ASTE008623	-0.98373	ASTE005052	-0.97153	ASTE000751	-0.9659	ASTE008292	-0.98673
	ASTE005213	-0.97577	ASTE003205	-0.98367	ASTE009867	-0.9711	ASTE010547	-0.9658	ASTE004513	-0.9867
	ASTE010312	-0.9757	ASTE001308	-0.98363	ASTE006359	-0.971	ASTE000552	-0.96563	ASTE003714	-0.98657
	ASTE008083	-0.9756	ASTE002897	-0.98363	ASTE005102	-0.97077	ASTE000135	-0.9656	ASTE008512	-0.98657
	ASTE004470	-0.9753	ASTE001143	-0.9835	ASTE008339	-0.9706	ASTE011666	-0.9656	ASTE003951	-0.98653
	ASTE001178	-0.97523	ASTE001408	-0.9835	ASTE014900	-0.9706	ASTE007281	-0.9655	ASTE004504	-0.9865
	ASTE006628	-0.97523	ASTE004517	-0.98337	ASTE005545	-0.97053	ASTE006192	-0.96527	ASTE007369	-0.98643
	ASTE007819	-0.9751	ASTE000133	-0.98323	ASTE003778	-0.97043	ASTE004404	-0.96507	ASTE011521	-0.9864
	ASTE003675	-0.97503	ASTE007971	-0.9831	ASTE009611	-0.97027	ASTE005044	-0.96507	ASTE004225	-0.98637
	ASTE009180	-0.97497	ASTE009506	-0.9831	ASTE004591	-0.97023	ASTE008507	-0.9648	ASTE011614	-0.98637
	ASTE006751	-0.97493	ASTE010133	-0.98307	ASTE003086	-0.9702	ASTE002914	-0.96457	ASTE009658	-0.98633
	ASTE001360	-0.9749	ASTE010496	-0.98293	ASTE011576	-0.9696	ASTE001690	-0.96453	ASTE014054	-0.98633
	ASTE005833	-0.9749	ASTE000438	-0.9828	ASTE011556	-0.9695	ASTE010637	-0.96453	ASTE006109	-0.9863
	ASTE001367	-0.9748	ASTE006309	-0.98273	ASTE014121	-0.96947	ASTE006530	-0.96447	ASTE010132	-0.9863
	ASTE006935	-0.9748	ASTE009242	-0.98253	ASTE009921	-0.9691	ASTE010259	-0.96447	ASTE004009	-0.98623
	ASTE004522	-0.9747	ASTE002596	-0.9825	ASTE001754	-0.96897	ASTE009781	-0.9643	ASTE011418	-0.98623
	ASTE005344	-0.97457	ASTE008174	-0.9825	ASTE006844	-0.9686	ASTE010024	-0.96413	ASTE011581	-0.98623
	ASTE001071	-0.97453	ASTE002428	-0.98243	ASTE010559	-0.9686	ASTE008354	-0.964	ASTE005839	-0.98617
	ASTE008056	-0.9745	ASTE011603	-0.98243	ASTE008681	-0.96857	ASTE002557	-0.96397	ASTE009902	-0.98613
	ASTE002370	-0.9743	ASTE005478	-0.9823	ASTE009476	-0.96857	ASTE006881	-0.96387	ASTE009714	-0.9861
	ASTE014970	-0.97423	ASTE002652	-0.9822	ASTE009725	-0.9684	ASTE000790	-0.96363	ASTE014361	-0.9861
	ASTE004476	-0.9742	ASTE001943	-0.98217	ASTE001757	-0.96833	ASTE006103	-0.96363	ASTE009173	-0.98597
	ASTE004168	-0.97413	ASTE001040	-0.98213	ASTE014141	-0.9683	ASTE010606	-0.9634	ASTE009906	-0.98593
	ASTE001170	-0.97377	ASTE000443	-0.9821	ASTE000536	-0.96827	ASTE011280	-0.9632	ASTE011466	-0.98593
	ASTE001583	-0.97373	ASTE001293	-0.98207	ASTE001154	-0.96817	ASTE003046	-0.9631	ASTE003517	-0.9859
	ASTE003077	-0.97357	ASTE004011	-0.98207	ASTE006563	-0.96813	ASTE003663	-0.9631	ASTE006358	-0.9859
	ASTE007183	-0.97353	ASTE003691	-0.982	ASTE007038	-0.96797	ASTE007288	-0.963	ASTE007382	-0.9859
	ASTE006629	-0.9735	ASTE008398	-0.9819	ASTE003671	-0.96787	ASTE000484	-0.9628	ASTE007875	-0.9859
	ASTE008708	-0.9735	ASTE000404	-0.98187	ASTE006584	-0.9677	ASTE000835	-0.96277	ASTE005590	-0.98583
	ASTE002603	-0.97343	ASTE015208	-0.98183	ASTE004578	-0.96757	ASTE001302	-0.9627	ASTE007143	-0.98583
	ASTE006794	-0.97343	ASTE000858	-0.9818	ASTE004730	-0.9675	ASTE010363	-0.9627	ASTE006208	-0.98573
	ASTE015102	-0.9734	ASTE009903	-0.9818	ASTE005502	-0.96747	ASTE011075	-0.96257	ASTE007985	-0.9857
	ASTE000792	-0.97333	ASTE006167	-0.98177	ASTE005742	-0.96743	ASTE009076	-0.96233	ASTE009949	-0.98567
	ASTE004536	-0.9733	ASTE004529	-0.9816	ASTE002597	-0.9673	ASTE008744	-0.96223	ASTE002181	-0.98557
	ASTE005532	-0.9732	ASTE003627	-0.98157	ASTE005434	-0.9673	ASTE008238	-0.9622	ASTE004559	-0.98547
	ASTE008510	-0.9732	ASTE010163	-0.98157	ASTE001468	-0.96717	ASTE001959	-0.96193	ASTE006760	-0.98547
	ASTE001165	-0.97317	ASTE000654	-0.98147	ASTE000421	-0.96707	ASTE003347	-0.9619	ASTE002458	-0.98543
	ASTE006923	-0.97317	ASTE006220	-0.98133	ASTE001129	-0.96683	ASTE007065	-0.96187	ASTE000631	-0.9854
	ASTE005448	-0.97297	ASTE001875	-0.98127	ASTE007793	-0.96677	ASTE007436	-0.96187	ASTE009422	-0.98537
	ASTE006942	-0.9728	ASTE001586	-0.98123	ASTE001039	-0.9665	ASTE010702	-0.96173	ASTE003701	-0.98533
	ASTE010607	-0.97273	ASTE011582	-0.98117	ASTE011646	-0.96647	ASTE010730	-0.9617	ASTE005334	-0.98533
	ASTE006904	-0.97263	ASTE008310	-0.98113	ASTE006107	-0.96637	ASTE010222	-0.96123	ASTE009216	-0.98533
	ASTE001207	-0.9726	ASTE001789	-0.9811	ASTE011707	-0.96623	ASTE007044	-0.9612	ASTE011752	-0.98527
	ASTE006852	-0.9726	ASTE007697	-0.98103	ASTE009462	-0.9662	ASTE009012	-0.96103	ASTE000880	-0.9852
	ASTE007929	-0.97247	ASTE014684	-0.981	ASTE000345	-0.96617	ASTE006244	-0.961	ASTE005888	-0.98517
	ASTE002471	-0.97243	ASTE004280	-0.98077	ASTE004680	-0.96617	ASTE011432	-0.961	ASTE005277	-0.98513
	ASTE001777	-0.97233	ASTE006791	-0.98077	ASTE008753	-0.96603	ASTE008504	-0.96093	ASTE006237	-0.98513
	ASTE006006	-0.97223	ASTE011535	-0.98073	ASTE009857	-0.96597	ASTE002851	-0.9608	ASTE011537	-0.985
	ASTE010181	-0.97223	ASTE010679	-0.98063	ASTE003154	-0.9659	ASTE010154	-0.96053	ASTE004236	-0.98493
	ASTE007123	-0.97217	ASTE001653	-0.9806	ASTE001407	-0.96583	ASTE014132	-0.9605	ASTE007770	-0.98487
	ASTE009132	-0.97213	ASTE003194	-0.98043	ASTE007880	-0.96583	ASTE002375	-0.9604	ASTE000498	-0.98483
	ASTE008000	-0.9721	ASTE007454	-0.98037	ASTE001449	-0.96573	ASTE009882	-0.9603	ASTE003612	-0.98483
	ASTE007544	-0.97187	ASTE006170	-0.98033	ASTE011320	-0.96553	ASTE000771	-0.96023	ASTE015176	-0.9848
	ASTE002487	-0.97167	ASTE003486	-0.98027	ASTE006136	-0.9655	ASTE011594	-0.96023	ASTE004025	-0.9847
	ASTE004275	-0.97163	ASTE014730	-0.98027	ASTE003946	-0.9654	ASTE008768	-0.96017	ASTE004567	-0.98467
	ASTE007096	-0.97147	ASTE000765	-0.98023	ASTE001969	-0.96537	ASTE014086	-0.9601	ASTE011748	-0.98467
	ASTE005513	-0.9714	ASTE005140	-0.98023	ASTE007850	-0.9653	ASTE009403	-0.95967	ASTE014475	-0.98467
	ASTE006299	-0.97117	ASTE007509	-0.98023	ASTE001080	-0.96517	ASTE000387	-0.95953	ASTE011426	-0.9846
	ASTE014209	-0.9711	ASTE008432	-0.98017	ASTE000064	-0.96503	ASTE000553	-0.9594	ASTE009390	-0.98457
	ASTE008207	-0.97093	ASTE011355	-0.98017	ASTE014671	-0.9648	ASTE005096	-0.95937	ASTE008567	-0.98453
	ASTE002473	-0.97083	ASTE007861	-0.98013	ASTE003492	-0.96447	ASTE009911	-0.95933	ASTE006008	-0.9845
	ASTE010387	-0.97053	ASTE010247	-0.9801	ASTE004589	-0.96447	ASTE011272	-0.95917	ASTE009649	-0.9845
	ASTE009328	-0.97043	ASTE004186	-0.97993	ASTE001843	-0.9644	ASTE001477	-0.95913	ASTE009257	-0.9844
	ASTE004226	-0.9703	ASTE000338	-0.9799	ASTE009318	-0.9644	ASTE004147	-0.95913	ASTE000739	-0.98437
	ASTE009896	-0.9702	ASTE007556	-0.97983	ASTE005123	-0.9643	ASTE008254	-0.9589	ASTE004281	-0.98437
	ASTE010560	-0.97017	ASTE000311	-0.97973	ASTE010871	-0.9643	ASTE003167	-0.9587	ASTE002083	-0.98427
	ASTE001365	-0.96987	ASTE005376	-0.97957	ASTE011642	-0.96423	ASTE002166	-0.95787	ASTE015074	-0.98423
	ASTE006435	-0.96983	ASTE005730	-0.97957	ASTE001878	-0.96413	ASTE004610	-0.9577	ASTE000574	-0.98417
	ASTE014491	-0.96973	ASTE008864	-0.97947	ASTE000561	-0.9641	ASTE002911	-0.9572	ASTE005892	-0.9841
	ASTE004978	-0.9697	ASTE001601	-0.97943	ASTE001186	-0.96403	ASTE011745	-0.9571	ASTE011341	-0.98407
	ASTE002338	-0.9695	ASTE011611	-0.97937	ASTE011420	-0.96393	ASTE000175	-0.9569	ASTE002806	-0.98363
	ASTE008829	-0.9695	ASTE011142	-0.97927	ASTE004560	-0.96377	ASTE010748	-0.95687	ASTE006280	-0.98357
	ASTE015144	-0.96937	ASTE010506	-0.97923	ASTE007731	-0.96357	ASTE003872	-0.9565	ASTE006606	-0.98353
	ASTE007514	-0.96893	ASTE000102	-0.97913	ASTE011117	-0.96357	ASTE006017	-0.95613	ASTE001210	-0.98343
	ASTE008639	-0.96893	ASTE003536	-0.97913	ASTE000289	-0.9635	ASTE003738	-0.95603	ASTE008166	-0.9834
	ASTE010575	-0.9689	ASTE000372	-0.9791	ASTE007029	-0.9635	ASTE003993	-0.95593	ASTE007700	-0.98327
	ASTE001227	-0.9688	ASTE011590	-0.9791	ASTE005808	-0.96337	ASTE006159	-0.95487	ASTE009645	-0.98327
	ASTE009451	-0.96863	ASTE001958	-0.97897	ASTE007588	-0.96257	ASTE010521	-0.95453	ASTE010340	-0.98323
	ASTE007815	-0.96837	ASTE009854	-0.97887	ASTE006392	-0.9625	ASTE004389	-0.9543	ASTE002249	-0.9832
	ASTE001152	-0.96817	ASTE009270	-0.97883	ASTE004046	-0.96237	ASTE001496	-0.95427	ASTE010619	-0.9832
	ASTE002556	-0.96807	ASTE005125	-0.9787	ASTE004317	-0.96207	ASTE003193	-0.9542	ASTE014495	-0.9832
	ASTE004207	-0.96803	ASTE002362	-0.97857	ASTE009582	-0.96207	ASTE006012	-0.9542	ASTE003761	-0.98317
	ASTE000455	-0.968	ASTE009885	-0.9783	ASTE005681	-0.9618	ASTE005812	-0.95413	ASTE009627	-0.98317
	ASTE009553	-0.96793	ASTE002748	-0.97823	ASTE011527	-0.96153	ASTE002335	-0.954	ASTE004785	-0.98303
	ASTE010313	-0.9678	ASTE011610	-0.9782	ASTE008089	-0.9615	ASTE011048	-0.954	ASTE010620	-0.98297
	ASTE014669	-0.9673	ASTE006696	-0.97813	ASTE008115	-0.9613	ASTE009072	-0.95383	ASTE006859	-0.98293
	ASTE005505	-0.96703	ASTE002076	-0.978	ASTE000836	-0.96127	ASTE006134	-0.9537	ASTE003937	-0.98287
	ASTE000351	-0.967	ASTE001922	-0.97797	ASTE007131	-0.9612	ASTE007360	-0.9536	ASTE006194	-0.9828
	ASTE006447	-0.96697	ASTE011452	-0.97787	ASTE007767	-0.96077	ASTE003775	-0.9535	ASTE005777	-0.98273
	ASTE005537	-0.9669	ASTE002400	-0.9778	ASTE004644	-0.96063	ASTE011227	-0.9535	ASTE005968	-0.98273
	ASTE003007	-0.96687	ASTE003478	-0.97777	ASTE004002	-0.96047	ASTE002740	-0.9532	ASTE008186	-0.9827
	ASTE011544	-0.96687	ASTE002160	-0.97763	ASTE002568	-0.9604	ASTE007152	-0.95297	ASTE001575	-0.9826
	ASTE011172	-0.9668	ASTE014932	-0.97763	ASTE000032	-0.96007	ASTE003533	-0.95273	ASTE004430	-0.9826
	ASTE010530	-0.96677	ASTE008955	-0.9776	ASTE002653	-0.95947	ASTE008462	-0.9526	ASTE006486	-0.9826
	ASTE005329	-0.96647	ASTE000070	-0.97757	ASTE003728	-0.95937	ASTE009059	-0.95203	ASTE001492	-0.9824
	ASTE003064	-0.9663	ASTE000900	-0.97757	ASTE011031	-0.95933	ASTE003674	-0.952	ASTE005296	-0.9824
	ASTE009291	-0.9663	ASTE009543	-0.97757	ASTE003138	-0.9593	ASTE006898	-0.952	ASTE003572	-0.98237
	ASTE005119	-0.9662	ASTE008198	-0.9775	ASTE011526	-0.9593	ASTE001368	-0.95177	ASTE004259	-0.9823
	ASTE006223	-0.9662	ASTE000089	-0.97727	ASTE009823	-0.95923	ASTE004532	-0.95157	ASTE006972	-0.9823
	ASTE008233	-0.96613	ASTE001921	-0.97723	ASTE005114	-0.95917	ASTE010789	-0.95127	ASTE009650	-0.98223
	ASTE006399	-0.9661	ASTE008518	-0.9771	ASTE002997	-0.95913	ASTE010564	-0.95117	ASTE008904	-0.9822
	ASTE009185	-0.96593	ASTE011307	-0.97703	ASTE008016	-0.95883	ASTE000981	-0.95087	ASTE000575	-0.98217
	ASTE007259	-0.96577	ASTE005420	-0.97697	ASTE009948	-0.95883	ASTE000952	-0.95043	ASTE004363	-0.98217
	ASTE005216	-0.96573	ASTE010803	-0.97697	ASTE010767	-0.95867	ASTE006135	-0.95027	ASTE004263	-0.98213
	ASTE002919	-0.96563	ASTE001805	-0.97687	ASTE011566	-0.9585	ASTE014775	-0.94993	ASTE011683	-0.982
	ASTE000435	-0.9656	ASTE003080	-0.97667	ASTE014003	-0.95823	ASTE010880	-0.9493	ASTE002819	-0.98193
	ASTE008674	-0.96553	ASTE003694	-0.97663	ASTE001303	-0.95813	ASTE005831	-0.9491	ASTE006397	-0.98193
	ASTE008691	-0.96547	ASTE004994	-0.97637	ASTE009991	-0.958	ASTE009793	-0.949	ASTE006795	-0.98183
	ASTE003555	-0.9654	ASTE009465	-0.97637	ASTE001246	-0.95787	ASTE004700	-0.94883	ASTE004754	-0.98177
	ASTE002873	-0.9653	ASTE004745	-0.97613	ASTE005353	-0.95767	ASTE015180	-0.94883	ASTE006203	-0.98177
	ASTE000979	-0.96527	ASTE009536	-0.97613	ASTE001216	-0.9574	ASTE005149	-0.94833	ASTE010033	-0.98167
	ASTE003842	-0.9652	ASTE002908	-0.9761	ASTE003221	-0.95713	ASTE008175	-0.94817	ASTE006087	-0.98163
	ASTE010239	-0.96517	ASTE005732	-0.97603	ASTE005652	-0.95713	ASTE006768	-0.94807	ASTE006325	-0.98163
	ASTE009209	-0.96507	ASTE002784	-0.976	ASTE006434	-0.95703	ASTE004211	-0.9478	ASTE010184	-0.9815
	ASTE008775	-0.96483	ASTE006306	-0.9759	ASTE007077	-0.95697	ASTE008802	-0.94777	ASTE004888	-0.9813
	ASTE000581	-0.9648	ASTE002151	-0.97587	ASTE002570	-0.95657	ASTE011629	-0.94777	ASTE000988	-0.98127
	ASTE003215	-0.9647	ASTE010561	-0.97583	ASTE010160	-0.9564	ASTE001379	-0.94767	ASTE001774	-0.98127
	ASTE011324	-0.9642	ASTE000686	-0.97563	ASTE004424	-0.95617	ASTE015285	-0.94767	ASTE002599	-0.98127
	ASTE008365	-0.9641	ASTE006729	-0.97547	ASTE008924	-0.9561	ASTE001858	-0.9476	ASTE008283	-0.98127
	ASTE004125	-0.96393	ASTE010811	-0.9753	ASTE005921	-0.956	ASTE011115	-0.94757	ASTE005865	-0.9812
	ASTE000947	-0.96383	ASTE005684	-0.97517	ASTE001560	-0.95573	ASTE007429	-0.9473	ASTE009747	-0.9812
	ASTE005554	-0.96383	ASTE006043	-0.975	ASTE000349	-0.95567	ASTE008003	-0.94683	ASTE003001	-0.9811
	ASTE002903	-0.96367	ASTE004769	-0.97463	ASTE000874	-0.95567	ASTE000193	-0.9467	ASTE011796	-0.9811
	ASTE007551	-0.9636	ASTE007371	-0.97463	ASTE014841	-0.95557	ASTE005503	-0.94657	ASTE000632	-0.98107
	ASTE009515	-0.96357	ASTE005627	-0.9746	ASTE003170	-0.9555	ASTE000824	-0.94653	ASTE005343	-0.981
	ASTE002484	-0.9635	ASTE003342	-0.9745	ASTE006731	-0.95543	ASTE001335	-0.94647	ASTE009271	-0.981
	ASTE006713	-0.96347	ASTE001516	-0.97437	ASTE011637	-0.95533	ASTE010170	-0.9464	ASTE002204	-0.9809
	ASTE003316	-0.96323	ASTE004123	-0.9741	ASTE010587	-0.9552	ASTE005869	-0.94627	ASTE001089	-0.98087
	ASTE010476	-0.9629	ASTE003740	-0.9737	ASTE001315	-0.9551	ASTE000113	-0.94593	ASTE004995	-0.98083
	ASTE001266	-0.96257	ASTE001851	-0.97367	ASTE001681	-0.955	ASTE006874	-0.94593	ASTE011170	-0.98083
	ASTE003030	-0.96237	ASTE007634	-0.97367	ASTE005431	-0.95477	ASTE010495	-0.94587	ASTE001249	-0.9808
	ASTE010053	-0.96227	ASTE003245	-0.97357	ASTE009409	-0.95477	ASTE009947	-0.94567	ASTE008049	-0.9808
	ASTE002116	-0.962	ASTE005302	-0.97353	ASTE011382	-0.9547	ASTE011321	-0.94527	ASTE014348	-0.98073
	ASTE006683	-0.96197	ASTE005533	-0.97343	ASTE014804	-0.9546	ASTE011287	-0.9452	ASTE014519	-0.98073
	ASTE004933	-0.96193	ASTE002253	-0.9733	ASTE007478	-0.95423	ASTE001480	-0.94503	ASTE007018	-0.98067
	ASTE014110	-0.9619	ASTE001175	-0.97323	ASTE001983	-0.95413	ASTE011392	-0.94497	ASTE010771	-0.98067
	ASTE014119	-0.96177	ASTE004019	-0.9728	ASTE011245	-0.9541	ASTE014483	-0.9447	ASTE001908	-0.98063
	ASTE006072	-0.96153	ASTE006903	-0.9728	ASTE002446	-0.9534	ASTE004933	-0.9445	ASTE011083	-0.98063
	ASTE001480	-0.9615	ASTE009544	-0.9728	ASTE003139	-0.953	ASTE002219	-0.94433	ASTE001424	-0.9806
	ASTE001738	-0.96137	ASTE010319	-0.97263	ASTE000276	-0.95293	ASTE003287	-0.94407	ASTE000706	-0.98047
	ASTE004309	-0.96137	ASTE002075	-0.9726	ASTE006452	-0.9529	ASTE001200	-0.94403	ASTE006376	-0.98037
	ASTE011321	-0.96127	ASTE006088	-0.9726	ASTE007658	-0.95273	ASTE003030	-0.94397	ASTE011412	-0.9803
	ASTE000113	-0.9607	ASTE001201	-0.9722	ASTE007254	-0.9526	ASTE003550	-0.9433	ASTE002374	-0.98023
	ASTE001800	-0.9607	ASTE007582	-0.9722	ASTE004526	-0.95247	ASTE010476	-0.9433	ASTE007826	-0.9802
	ASTE000556	-0.96057	ASTE005050	-0.97217	ASTE011120	-0.95243	ASTE001194	-0.9431	ASTE002591	-0.98017
	ASTE004968	-0.96053	ASTE008187	-0.97213	ASTE003535	-0.95213	ASTE004706	-0.9431	ASTE000812	-0.98
	ASTE005869	-0.9604	ASTE003995	-0.97207	ASTE010774	-0.9521	ASTE009827	-0.94267	ASTE004645	-0.98
	ASTE010942	-0.96037	ASTE008303	-0.97187	ASTE005136	-0.95203	ASTE007211	-0.94263	ASTE008738	-0.98
	ASTE000037	-0.96033	ASTE008601	-0.9718	ASTE000570	-0.952	ASTE009515	-0.94247	ASTE006226	-0.97993
	ASTE010170	-0.9603	ASTE014024	-0.97167	ASTE010369	-0.95197	ASTE011068	-0.94237	ASTE007237	-0.97993
	ASTE001335	-0.96027	ASTE000101	-0.97143	ASTE001019	-0.95187	ASTE000947	-0.94217	ASTE004143	-0.9799
	ASTE000034	-0.96013	ASTE004017	-0.97143	ASTE005104	-0.95183	ASTE005554	-0.94213	ASTE011249	-0.97987
	ASTE008616	-0.96013	ASTE005489	-0.97143	ASTE011365	-0.9517	ASTE007521	-0.94197	ASTE007212	-0.9798
	ASTE009312	-0.96013	ASTE007701	-0.97143	ASTE006993	-0.95163	ASTE011324	-0.94167	ASTE005324	-0.97967
	ASTE000193	-0.96007	ASTE000246	-0.9714	ASTE009317	-0.9513	ASTE004337	-0.94103	ASTE004414	-0.97953
	ASTE004641	-0.96	ASTE000148	-0.97137	ASTE006293	-0.95107	ASTE011634	-0.9402	ASTE001854	-0.9795
	ASTE008003	-0.95993	ASTE003057	-0.97133	ASTE000297	-0.9509	ASTE008691	-0.94007	ASTE001801	-0.97943
	ASTE003589	-0.9599	ASTE009789	-0.9713	ASTE008696	-0.9509	ASTE008674	-0.93997	ASTE007398	-0.9794
	ASTE011115	-0.9593	ASTE000146	-0.97127	ASTE002359	-0.9507	ASTE000435	-0.93987	ASTE009230	-0.97937
	ASTE001858	-0.95927	ASTE001162	-0.9712	ASTE002052	-0.95067	ASTE007259	-0.93967	ASTE009016	-0.9793
	ASTE001379	-0.9592	ASTE008392	-0.9712	ASTE014224	-0.95057	ASTE009185	-0.93943	ASTE009563	-0.97927
	ASTE004211	-0.9591	ASTE006527	-0.97093	ASTE004747	-0.9505	ASTE006223	-0.93907	ASTE010003	-0.97927
	ASTE006534	-0.95907	ASTE004825	-0.97073	ASTE010303	-0.9505	ASTE001147	-0.93877	ASTE014027	-0.97913
	ASTE006768	-0.95883	ASTE000119	-0.97057	ASTE003670	-0.95043	ASTE008367	-0.9385	ASTE003703	-0.9791
	ASTE009601	-0.9588	ASTE001786	-0.9705	ASTE007811	-0.95043	ASTE011544	-0.93817	ASTE011397	-0.9791
	ASTE008175	-0.95877	ASTE003032	-0.9705	ASTE005393	-0.95033	ASTE006447	-0.93807	ASTE005249	-0.97903
	ASTE005149	-0.9586	ASTE004271	-0.9705	ASTE008430	-0.95027	ASTE002074	-0.93797	ASTE005458	-0.97903
	ASTE009866	-0.9584	ASTE005809	-0.97007	ASTE005021	-0.95013	ASTE005505	-0.93797	ASTE014215	-0.979
	ASTE004700	-0.95817	ASTE002749	-0.96993	ASTE010134	-0.94997	ASTE002088	-0.9366	ASTE000885	-0.97883
	ASTE009793	-0.958	ASTE005392	-0.96987	ASTE003918	-0.94987	ASTE004207	-0.93657	ASTE001936	-0.97877
	ASTE010562	-0.958	ASTE002427	-0.96977	ASTE007895	-0.94913	ASTE002556	-0.93653	ASTE005369	-0.97873
	ASTE011476	-0.95787	ASTE009531	-0.96943	ASTE010604	-0.94907	ASTE001152	-0.93637	ASTE004442	-0.97857
	ASTE010880	-0.95773	ASTE009321	-0.9694	ASTE001401	-0.94903	ASTE005827	-0.93633	ASTE005674	-0.97853
	ASTE005331	-0.95757	ASTE014807	-0.96927	ASTE000009	-0.94893	ASTE007815	-0.93613	ASTE008787	-0.9785
	ASTE001633	-0.95753	ASTE000211	-0.96897	ASTE014227	-0.9489	ASTE009451	-0.93573	ASTE002620	-0.97847
	ASTE004029	-0.95753	ASTE007545	-0.96893	ASTE007476	-0.94813	ASTE001227	-0.9355	ASTE001414	-0.97827
	ASTE003510	-0.95693	ASTE010673	-0.96893	ASTE006429	-0.94807	ASTE008639	-0.93533	ASTE010520	-0.97823
	ASTE006135	-0.95683	ASTE003902	-0.9689	ASTE002192	-0.9475	ASTE000011	-0.93523	ASTE011135	-0.97817
	ASTE007475	-0.95683	ASTE014152	-0.9689	ASTE010821	-0.94747	ASTE003235	-0.93513	ASTE000869	-0.97807
	ASTE010048	-0.9568	ASTE008492	-0.96887	ASTE001240	-0.94743	ASTE006988	-0.9351	ASTE009519	-0.97807
	ASTE000952	-0.9567	ASTE004318	-0.96877	ASTE004380	-0.9474	ASTE015144	-0.93467	ASTE003409	-0.978
	ASTE008431	-0.95663	ASTE014847	-0.96867	ASTE001262	-0.9472	ASTE011665	-0.93457	ASTE002408	-0.97793
	ASTE006915	-0.95653	ASTE010286	-0.96857	ASTE000115	-0.94717	ASTE008829	-0.9345	ASTE003792	-0.97793
	ASTE011020	-0.95647	ASTE004364	-0.9685	ASTE006268	-0.94703	ASTE005847	-0.93447	ASTE005713	-0.97793
	ASTE007932	-0.95587	ASTE005887	-0.9685	ASTE004335	-0.94693	ASTE004978	-0.9342	ASTE002355	-0.97783
	ASTE001368	-0.95543	ASTE007329	-0.9682	ASTE005423	-0.94693	ASTE014491	-0.93417	ASTE005748	-0.97783
	ASTE011636	-0.95537	ASTE009824	-0.96813	ASTE003452	-0.9465	ASTE000680	-0.934	ASTE004018	-0.97767
	ASTE003674	-0.9552	ASTE010125	-0.9681	ASTE007339	-0.9465	ASTE006435	-0.934	ASTE004048	-0.97767
	ASTE006898	-0.9552	ASTE003904	-0.96793	ASTE007194	-0.94627	ASTE001812	-0.93353	ASTE001495	-0.9776
	ASTE005072	-0.95517	ASTE001100	-0.96777	ASTE003207	-0.94613	ASTE007000	-0.93317	ASTE006982	-0.97757
	ASTE009059	-0.95517	ASTE010256	-0.96773	ASTE014226	-0.9461	ASTE005286	-0.93307	ASTE002124	-0.97753
	ASTE006539	-0.95507	ASTE002786	-0.9676	ASTE000347	-0.94587	ASTE002473	-0.93253	ASTE000485	-0.9775
	ASTE001208	-0.95503	ASTE008131	-0.9675	ASTE010362	-0.94573	ASTE008207	-0.93237	ASTE003371	-0.97737
	ASTE014286	-0.9549	ASTE008614	-0.9675	ASTE002818	-0.9456	ASTE002909	-0.9323	ASTE006642	-0.97717
	ASTE007487	-0.9548	ASTE008879	-0.96747	ASTE005378	-0.9454	ASTE007553	-0.9323	ASTE000660	-0.97713
	ASTE002593	-0.95467	ASTE014709	-0.9674	ASTE006003	-0.94533	ASTE014209	-0.93213	ASTE004878	-0.9771
	ASTE004386	-0.95447	ASTE002328	-0.96677	ASTE009958	-0.9452	ASTE006463	-0.93197	ASTE014542	-0.9771
	ASTE006705	-0.95443	ASTE002368	-0.96667	ASTE003957	-0.94517	ASTE005513	-0.93163	ASTE001737	-0.97707
	ASTE010632	-0.95427	ASTE009266	-0.9666	ASTE000894	-0.94513	ASTE007096	-0.93157	ASTE003467	-0.97703
	ASTE007152	-0.95423	ASTE003292	-0.9665	ASTE009342	-0.94497	ASTE001548	-0.9315	ASTE002002	-0.97693
	ASTE011227	-0.95373	ASTE014950	-0.9665	ASTE010312	-0.9449	ASTE000218	-0.9314	ASTE003684	-0.97693
	ASTE007360	-0.95363	ASTE007520	-0.96633	ASTE004470	-0.94427	ASTE004275	-0.93127	ASTE011472	-0.97693
	ASTE006134	-0.9535	ASTE002349	-0.9663	ASTE001178	-0.94417	ASTE014365	-0.93123	ASTE000343	-0.9769
	ASTE001131	-0.95347	ASTE006856	-0.96623	ASTE003675	-0.9439	ASTE008138	-0.93103	ASTE002934	-0.97667
	ASTE008301	-0.9534	ASTE003177	-0.9662	ASTE000526	-0.94383	ASTE004069	-0.93083	ASTE004217	-0.97667
	ASTE002335	-0.95323	ASTE005504	-0.96617	ASTE009180	-0.94377	ASTE008000	-0.9306	ASTE008939	-0.97667
	ASTE010058	-0.95317	ASTE005928	-0.9661	ASTE006751	-0.9437	ASTE004299	-0.9305	ASTE001596	-0.97663
	ASTE005812	-0.95307	ASTE010484	-0.96607	ASTE005833	-0.94367	ASTE007123	-0.93047	ASTE007937	-0.97653
	ASTE006070	-0.95307	ASTE001505	-0.9659	ASTE001360	-0.94363	ASTE008433	-0.93037	ASTE009003	-0.9765
	ASTE004370	-0.95297	ASTE006961	-0.9658	ASTE001367	-0.94353	ASTE000861	-0.9303	ASTE014464	-0.9765
	ASTE004389	-0.95293	ASTE000096	-0.96577	ASTE003596	-0.9434	ASTE001777	-0.93023	ASTE006313	-0.97637
	ASTE010870	-0.95293	ASTE006574	-0.96573	ASTE004522	-0.94337	ASTE009625	-0.93017	ASTE002326	-0.97633
	ASTE007394	-0.9521	ASTE004510	-0.96563	ASTE000514	-0.9432	ASTE006852	-0.9298	ASTE007437	-0.97633
	ASTE011250	-0.9519	ASTE000506	-0.96547	ASTE005344	-0.94317	ASTE006904	-0.92973	ASTE000918	-0.97627
	ASTE006247	-0.95187	ASTE007016	-0.96537	ASTE001071	-0.94313	ASTE010374	-0.92963	ASTE006537	-0.97627
	ASTE006404	-0.95177	ASTE011549	-0.9653	ASTE009478	-0.94313	ASTE006942	-0.9295	ASTE010375	-0.97627
	ASTE009912	-0.95177	ASTE014952	-0.96527	ASTE008056	-0.9431	ASTE003055	-0.92947	ASTE006374	-0.976
	ASTE009425	-0.9515	ASTE008252	-0.9651	ASTE011047	-0.94297	ASTE004736	-0.92937	ASTE009677	-0.97577
	ASTE003738	-0.95113	ASTE000481	-0.96497	ASTE002559	-0.9427	ASTE000511	-0.92933	ASTE011403	-0.97567
	ASTE006524	-0.95107	ASTE011536	-0.96483	ASTE002053	-0.94267	ASTE008033	-0.92927	ASTE009772	-0.97563
	ASTE006017	-0.95103	ASTE003865	-0.96477	ASTE004476	-0.9426	ASTE007473	-0.92907	ASTE009499	-0.97557
	ASTE005517	-0.95063	ASTE001857	-0.9647	ASTE004168	-0.94253	ASTE005532	-0.92887	ASTE000451	-0.9755
	ASTE010748	-0.95023	ASTE014565	-0.9647	ASTE001170	-0.94197	ASTE008510	-0.92887	ASTE003024	-0.9754
	ASTE000175	-0.9502	ASTE003636	-0.96467	ASTE001583	-0.94197	ASTE008171	-0.92883	ASTE007284	-0.97533
	ASTE014010	-0.95007	ASTE001659	-0.9646	ASTE002293	-0.94197	ASTE004536	-0.92867	ASTE001341	-0.9753
	ASTE014088	-0.95003	ASTE008487	-0.9646	ASTE003077	-0.94167	ASTE000792	-0.9286	ASTE002560	-0.97523
	ASTE002911	-0.94987	ASTE007760	-0.96457	ASTE007183	-0.94167	ASTE007587	-0.92857	ASTE000648	-0.97513
	ASTE005721	-0.9498	ASTE010320	-0.96453	ASTE006629	-0.9416	ASTE008708	-0.92837	ASTE005816	-0.97513
	ASTE000849	-0.94967	ASTE006559	-0.96443	ASTE006794	-0.9415	ASTE014044	-0.9274	ASTE008015	-0.97513
	ASTE011638	-0.94947	ASTE009157	-0.9644	ASTE002603	-0.94147	ASTE007088	-0.92727	ASTE009865	-0.9751
	ASTE009467	-0.9494	ASTE004071	-0.96437	ASTE015102	-0.94143	ASTE004940	-0.9272	ASTE009682	-0.97503
	ASTE015067	-0.94927	ASTE001078	-0.96433	ASTE001165	-0.9411	ASTE014970	-0.92713	ASTE004782	-0.97497
	ASTE002166	-0.94917	ASTE007054	-0.96433	ASTE006923	-0.9411	ASTE009774	-0.92707	ASTE000745	-0.97487
	ASTE007278	-0.94903	ASTE005254	-0.96423	ASTE005448	-0.94083	ASTE002370	-0.927	ASTE007529	-0.9748
	ASTE001204	-0.9489	ASTE007483	-0.9641	ASTE009075	-0.9407	ASTE005004	-0.927	ASTE005729	-0.97477
	ASTE004698	-0.94887	ASTE004758	-0.96397	ASTE007814	-0.94047	ASTE008060	-0.92693	ASTE005598	-0.97473
	ASTE005210	-0.94863	ASTE006286	-0.9639	ASTE010607	-0.94047	ASTE001722	-0.9269	ASTE009373	-0.97467
	ASTE007188	-0.9482	ASTE011106	-0.96367	ASTE001207	-0.94027	ASTE003847	-0.92663	ASTE003069	-0.97463
	ASTE002686	-0.94787	ASTE002419	-0.9635	ASTE008842	-0.94023	ASTE002610	-0.92637	ASTE007439	-0.97463
	ASTE006799	-0.9478	ASTE006927	-0.9635	ASTE007929	-0.94007	ASTE008206	-0.92633	ASTE006388	-0.97457
	ASTE004462	-0.94753	ASTE002305	-0.96347	ASTE002471	-0.94003	ASTE006935	-0.9262	ASTE010546	-0.97453
	ASTE005096	-0.94747	ASTE007462	-0.963	ASTE011342	-0.93977	ASTE001741	-0.9257	ASTE006925	-0.97447
	ASTE000553	-0.94743	ASTE006125	-0.96273	ASTE006006	-0.93973	ASTE007819	-0.9257	ASTE010255	-0.97443
	ASTE007187	-0.94743	ASTE007907	-0.96267	ASTE010181	-0.93973	ASTE008307	-0.9257	ASTE011361	-0.97437
	ASTE011738	-0.9472	ASTE010667	-0.96263	ASTE009132	-0.93957	ASTE006628	-0.92547	ASTE001435	-0.97423
	ASTE007370	-0.94707	ASTE006726	-0.9626	ASTE006007	-0.93937	ASTE000673	-0.9252	ASTE005946	-0.97423
	ASTE015162	-0.94693	ASTE007255	-0.9626	ASTE007544	-0.9392	ASTE004674	-0.92497	ASTE000245	-0.9742
	ASTE014086	-0.94663	ASTE000103	-0.96247	ASTE002937	-0.93897	ASTE001380	-0.92483	ASTE011110	-0.97417
	ASTE000771	-0.9465	ASTE000532	-0.96247	ASTE002487	-0.9389	ASTE008083	-0.92483	ASTE007041	-0.9741
	ASTE005535	-0.9465	ASTE001053	-0.96247	ASTE011714	-0.93857	ASTE005213	-0.92457	ASTE002895	-0.97397
	ASTE002303	-0.94643	ASTE006968	-0.96247	ASTE001026	-0.93837	ASTE008815	-0.92393	ASTE004137	-0.97393
	ASTE008438	-0.94643	ASTE014729	-0.96237	ASTE010855	-0.93837	ASTE011552	-0.92357	ASTE006548	-0.97393
	ASTE014132	-0.94617	ASTE007118	-0.96233	ASTE006299	-0.9382	ASTE000195	-0.9231	ASTE004543	-0.97387
	ASTE000908	-0.946	ASTE003006	-0.96227	ASTE006073	-0.93787	ASTE003945	-0.92307	ASTE007750	-0.97377
	ASTE001018	-0.94597	ASTE011195	-0.96217	ASTE006329	-0.9377	ASTE009350	-0.92283	ASTE002217	-0.97373
	ASTE002474	-0.94583	ASTE001948	-0.96213	ASTE010387	-0.93727	ASTE000095	-0.92273	ASTE010631	-0.97373
	ASTE004883	-0.9458	ASTE005495	-0.9621	ASTE009328	-0.9371	ASTE001213	-0.92243	ASTE003134	-0.9737
	ASTE004032	-0.94577	ASTE000936	-0.96193	ASTE004226	-0.93693	ASTE011094	-0.92237	ASTE003002	-0.97353
	ASTE005185	-0.94573	ASTE004339	-0.96167	ASTE000722	-0.9368	ASTE006586	-0.92233	ASTE011192	-0.97337
	ASTE006244	-0.9456	ASTE015274	-0.96147	ASTE009896	-0.9368	ASTE008020	-0.92173	ASTE014972	-0.97333
	ASTE000383	-0.9455	ASTE001695	-0.96137	ASTE010560	-0.93673	ASTE001352	-0.9215	ASTE009891	-0.97323
	ASTE007044	-0.94537	ASTE000425	-0.9613	ASTE004361	-0.93637	ASTE005255	-0.92107	ASTE004381	-0.9732
	ASTE002661	-0.94517	ASTE004731	-0.96113	ASTE001365	-0.93633	ASTE000703	-0.92077	ASTE000755	-0.97297
	ASTE010702	-0.9447	ASTE004531	-0.96103	ASTE002312	-0.93633	ASTE010588	-0.9207	ASTE001776	-0.97287
	ASTE003347	-0.94453	ASTE000568	-0.96087	ASTE011425	-0.93627	ASTE000144	-0.92063	ASTE007009	-0.97273
	ASTE001959	-0.94447	ASTE005683	-0.9607	ASTE001375	-0.93597	ASTE005194	-0.92057	ASTE007667	-0.97273
	ASTE008447	-0.94417	ASTE010805	-0.9607	ASTE002338	-0.9358	ASTE010816	-0.92053	ASTE009323	-0.97273
	ASTE008744	-0.94413	ASTE010569	-0.96063	ASTE010779	-0.93573	ASTE005987	-0.92043	ASTE002575	-0.97267
	ASTE008239	-0.94373	ASTE006626	-0.96043	ASTE008237	-0.93553	ASTE000656	-0.92037	ASTE000005	-0.97263
	ASTE011075	-0.9437	ASTE010364	-0.9604	ASTE007514	-0.93493	ASTE009762	-0.92033	ASTE014282	-0.97263
	ASTE000903	-0.9436	ASTE004808	-0.96017	ASTE010575	-0.9349	ASTE005341	-0.92013	ASTE000130	-0.97243
	ASTE005527	-0.9436	ASTE015246	-0.9601	ASTE001316	-0.93427	ASTE009184	-0.9201	ASTE004586	-0.9724
	ASTE001302	-0.94357	ASTE002372	-0.95997	ASTE015159	-0.93417	ASTE008973	-0.92	ASTE004583	-0.97233
	ASTE010363	-0.94353	ASTE001918	-0.95993	ASTE004694	-0.9337	ASTE008122	-0.91997	ASTE011292	-0.97227
	ASTE000484	-0.94343	ASTE004572	-0.9599	ASTE000455	-0.9336	ASTE009647	-0.91987	ASTE010102	-0.97217
	ASTE007288	-0.94317	ASTE006572	-0.9598	ASTE009553	-0.93357	ASTE008854	-0.91973	ASTE014554	-0.97217
	ASTE007127	-0.9431	ASTE008779	-0.9598	ASTE010313	-0.93333	ASTE001717	-0.91963	ASTE001585	-0.972
	ASTE011283	-0.94303	ASTE009091	-0.95977	ASTE008459	-0.93323	ASTE007039	-0.9196	ASTE010755	-0.97193
	ASTE005388	-0.9428	ASTE014623	-0.95973	ASTE010379	-0.93283	ASTE009438	-0.9195	ASTE008695	-0.97183
	ASTE004707	-0.94267	ASTE002096	-0.9596	ASTE004850	-0.93267	ASTE002571	-0.91943	ASTE008878	-0.97183
	ASTE009974	-0.94263	ASTE003883	-0.9595	ASTE014669	-0.93263	ASTE010123	-0.91937	ASTE014798	-0.9718
	ASTE002198	-0.9425	ASTE002689	-0.95923	ASTE002063	-0.9326	ASTE000361	-0.9189	ASTE002189	-0.97177
	ASTE006103	-0.94237	ASTE005035	-0.95923	ASTE000351	-0.9322	ASTE005340	-0.91877	ASTE003288	-0.97177
	ASTE002171	-0.94217	ASTE000048	-0.95917	ASTE005537	-0.93207	ASTE006251	-0.9185	ASTE003617	-0.97177
	ASTE007484	-0.94207	ASTE003901	-0.959	ASTE003007	-0.93203	ASTE007256	-0.9183	ASTE001075	-0.97167
	ASTE007252	-0.94193	ASTE010420	-0.959	ASTE011172	-0.9319	ASTE003816	-0.91823	ASTE001756	-0.97167
	ASTE002761	-0.9413	ASTE010977	-0.959	ASTE010530	-0.93187	ASTE010629	-0.9179	ASTE009681	-0.97163
	ASTE011478	-0.94123	ASTE010324	-0.9588	ASTE005613	-0.93173	ASTE014889	-0.9179	ASTE001828	-0.9715
	ASTE001389	-0.94073	ASTE003955	-0.95877	ASTE011414	-0.93147	ASTE005961	-0.91783	ASTE001309	-0.97143
	ASTE004404	-0.94057	ASTE014429	-0.95867	ASTE005329	-0.93143	ASTE014023	-0.91777	ASTE009718	-0.9714
	ASTE008891	-0.9403	ASTE008720	-0.9586	ASTE007632	-0.93137	ASTE015021	-0.91777	ASTE014561	-0.97137
	ASTE000477	-0.9402	ASTE005739	-0.95857	ASTE006094	-0.9313	ASTE006940	-0.91773	ASTE007674	-0.97127
	ASTE009981	-0.93997	ASTE010845	-0.95773	ASTE009291	-0.93123	ASTE002226	-0.91767	ASTE010272	-0.97123
	ASTE007150	-0.9399	ASTE006260	-0.95757	ASTE003064	-0.9312	ASTE003340	-0.9175	ASTE007974	-0.97097
	ASTE000135	-0.93987	ASTE005842	-0.9573	ASTE011528	-0.93113	ASTE009319	-0.9171	ASTE005187	-0.97093
	ASTE002609	-0.9398	ASTE009873	-0.9573	ASTE005119	-0.9311	ASTE002588	-0.91703	ASTE001382	-0.97083
	ASTE001506	-0.93963	ASTE003435	-0.95723	ASTE008233	-0.93097	ASTE000728	-0.91657	ASTE006035	-0.97083
	ASTE000751	-0.9395	ASTE005692	-0.957	ASTE006399	-0.93093	ASTE009038	-0.9161	ASTE011358	-0.9708
	ASTE000336	-0.93933	ASTE002245	-0.95697	ASTE005798	-0.93043	ASTE011318	-0.9161	ASTE005404	-0.97053
	ASTE001082	-0.93933	ASTE007017	-0.9567	ASTE005216	-0.9304	ASTE015233	-0.91607	ASTE010192	-0.9705
	ASTE008141	-0.93933	ASTE003628	-0.95657	ASTE002919	-0.93027	ASTE004587	-0.91563	ASTE007574	-0.9703
	ASTE005904	-0.93923	ASTE003317	-0.95653	ASTE003555	-0.92993	ASTE005406	-0.91563	ASTE002345	-0.9702
	ASTE014307	-0.9391	ASTE002965	-0.95633	ASTE008986	-0.9299	ASTE007519	-0.91563	ASTE000671	-0.97003
	ASTE005217	-0.939	ASTE001974	-0.9562	ASTE002873	-0.9298	ASTE008596	-0.9153	ASTE004612	-0.96987
	ASTE002508	-0.93893	ASTE002835	-0.9562	ASTE000979	-0.92973	ASTE001161	-0.915	ASTE003305	-0.96973
	ASTE006613	-0.93867	ASTE010648	-0.9562	ASTE003842	-0.92967	ASTE005466	-0.9149	ASTE014136	-0.96963
	ASTE000877	-0.9386	ASTE004884	-0.9561	ASTE010239	-0.9296	ASTE003349	-0.91477	ASTE004420	-0.9696
	ASTE004886	-0.9386	ASTE014082	-0.95607	ASTE009209	-0.9295	ASTE003315	-0.91377	ASTE006684	-0.96943
	ASTE006291	-0.93857	ASTE007934	-0.9559	ASTE007864	-0.92923	ASTE008064	-0.91337	ASTE011694	-0.96933
	ASTE000852	-0.9384	ASTE011672	-0.9559	ASTE008775	-0.92917	ASTE008859	-0.91303	ASTE004193	-0.9693
	ASTE006359	-0.93793	ASTE006654	-0.95573	ASTE000581	-0.9291	ASTE001978	-0.91267	ASTE007688	-0.96923
	ASTE008903	-0.93793	ASTE007251	-0.95573	ASTE003215	-0.92897	ASTE002347	-0.91237	ASTE009236	-0.9692
	ASTE003630	-0.93763	ASTE000951	-0.9557	ASTE006032	-0.92857	ASTE010889	-0.91237	ASTE004379	-0.96917
	ASTE009611	-0.93687	ASTE003091	-0.95567	ASTE007732	-0.9285	ASTE010436	-0.91233	ASTE003787	-0.96913
	ASTE005435	-0.93657	ASTE005830	-0.95547	ASTE010373	-0.92827	ASTE000762	-0.9122	ASTE003309	-0.96903
	ASTE010500	-0.93653	ASTE009768	-0.95527	ASTE008365	-0.9281	ASTE011722	-0.91203	ASTE010412	-0.969
	ASTE000444	-0.9364	ASTE001305	-0.95513	ASTE004125	-0.92787	ASTE001259	-0.912	ASTE000166	-0.96893
	ASTE003072	-0.93613	ASTE009842	-0.95503	ASTE004728	-0.92777	ASTE009526	-0.9119	ASTE009578	-0.96893
	ASTE004481	-0.93613	ASTE007493	-0.95497	ASTE009849	-0.92767	ASTE005718	-0.9108	ASTE001517	-0.9689
	ASTE011556	-0.93577	ASTE006783	-0.9549	ASTE002903	-0.9275	ASTE011400	-0.91073	ASTE009704	-0.9689
	ASTE009204	-0.93537	ASTE007517	-0.9548	ASTE007551	-0.9274	ASTE005482	-0.91067	ASTE010961	-0.96887
	ASTE006440	-0.93523	ASTE011263	-0.95473	ASTE011119	-0.92737	ASTE005469	-0.91063	ASTE008923	-0.9688
	ASTE002158	-0.935	ASTE011615	-0.95437	ASTE002484	-0.92727	ASTE007419	-0.91057	ASTE006681	-0.96873
	ASTE000841	-0.93487	ASTE010524	-0.9543	ASTE010522	-0.92727	ASTE004669	-0.91023	ASTE008742	-0.96873
	ASTE005307	-0.93483	ASTE011108	-0.95427	ASTE006713	-0.92723	ASTE005734	-0.91023	ASTE008098	-0.96857
	ASTE010610	-0.9348	ASTE004975	-0.95423	ASTE003316	-0.9269	ASTE005792	-0.91003	ASTE005488	-0.96847
	ASTE001185	-0.93453	ASTE004972	-0.95417	ASTE009541	-0.9269	ASTE001405	-0.90993	ASTE003818	-0.96843
	ASTE008681	-0.93443	ASTE003950	-0.954	ASTE001903	-0.92663	ASTE009182	-0.9095	ASTE003989	-0.96837
	ASTE009476	-0.93443	ASTE002552	-0.95383	ASTE001933	-0.92653	ASTE000923	-0.90947	ASTE011328	-0.96827
	ASTE004900	-0.93427	ASTE008505	-0.95373	ASTE008816	-0.92633	ASTE007939	-0.90923	ASTE006966	-0.96823
	ASTE001757	-0.93413	ASTE011067	-0.9537	ASTE006810	-0.92613	ASTE000767	-0.90907	ASTE004327	-0.9682
	ASTE014141	-0.93407	ASTE014560	-0.95367	ASTE006701	-0.92603	ASTE001952	-0.90907	ASTE003542	-0.96817
	ASTE006563	-0.93383	ASTE000462	-0.95363	ASTE004554	-0.926	ASTE008364	-0.909	ASTE002275	-0.96813
	ASTE003671	-0.93347	ASTE011000	-0.9535	ASTE001266	-0.92597	ASTE005081	-0.90897	ASTE006033	-0.968
	ASTE000446	-0.93337	ASTE011113	-0.9535	ASTE014103	-0.92563	ASTE003190	-0.9088	ASTE000541	-0.96797
	ASTE010180	-0.93333	ASTE010919	-0.95337	ASTE010053	-0.92553	ASTE000062	-0.90837	ASTE006354	-0.96787
	ASTE004730	-0.9329	ASTE003033	-0.953	ASTE008158	-0.9255	ASTE003610	-0.90817	ASTE000423	-0.96783
	ASTE005742	-0.93283	ASTE007722	-0.95293	ASTE002116	-0.9252	ASTE005460	-0.90803	ASTE001937	-0.9678
	ASTE004016	-0.93277	ASTE000063	-0.95257	ASTE006683	-0.92513	ASTE004976	-0.90797	ASTE007589	-0.96773
	ASTE005959	-0.93263	ASTE003325	-0.95257	ASTE001608	-0.9251	ASTE007725	-0.9077	ASTE000642	-0.96767
	ASTE002597	-0.9326	ASTE005714	-0.95257	ASTE014110	-0.92503	ASTE005411	-0.90723	ASTE001733	-0.96767
	ASTE001468	-0.93243	ASTE002022	-0.95247	ASTE007876	-0.9249	ASTE009470	-0.9071	ASTE003553	-0.96753
	ASTE008034	-0.93243	ASTE003424	-0.95247	ASTE014119	-0.92487	ASTE000429	-0.90703	ASTE001344	-0.9675
	ASTE009743	-0.93237	ASTE005877	-0.95237	ASTE008324	-0.92483	ASTE011444	-0.907	ASTE003790	-0.96747
	ASTE009615	-0.93143	ASTE011595	-0.95237	ASTE006072	-0.92453	ASTE001512	-0.9067	ASTE007713	-0.9674
	ASTE011646	-0.93143	ASTE000643	-0.95217	ASTE004309	-0.9243	ASTE007616	-0.9067	ASTE010888	-0.96733
	ASTE011707	-0.93113	ASTE004753	-0.95213	ASTE001738	-0.92427	ASTE008057	-0.90647	ASTE006671	-0.96727
	ASTE000427	-0.9311	ASTE000820	-0.95197	ASTE001800	-0.92337	ASTE009621	-0.90623	ASTE009064	-0.96727
	ASTE000345	-0.93103	ASTE011613	-0.95197	ASTE010780	-0.92337	ASTE010288	-0.9062	ASTE008790	-0.96723
	ASTE011300	-0.93087	ASTE014723	-0.95197	ASTE004516	-0.9232	ASTE004316	-0.90617	ASTE008522	-0.96717
	ASTE008753	-0.93083	ASTE003590	-0.95193	ASTE000556	-0.92317	ASTE001300	-0.90543	ASTE002675	-0.96673
	ASTE001947	-0.93067	ASTE007156	-0.9518	ASTE004968	-0.92313	ASTE005913	-0.9051	ASTE003652	-0.96667
	ASTE001407	-0.93057	ASTE008397	-0.95163	ASTE010942	-0.9229	ASTE007595	-0.9051	ASTE008549	-0.9666
	ASTE001449	-0.9304	ASTE011041	-0.95147	ASTE000037	-0.92287	ASTE010625	-0.905	ASTE003726	-0.96653
	ASTE003248	-0.9302	ASTE011143	-0.9514	ASTE000034	-0.9226	ASTE005834	-0.9049	ASTE001157	-0.96647
	ASTE000583	-0.93	ASTE000286	-0.95133	ASTE008616	-0.9226	ASTE010205	-0.9047	ASTE002260	-0.96643
	ASTE001969	-0.9299	ASTE001764	-0.95123	ASTE009312	-0.92257	ASTE002626	-0.9044	ASTE006623	-0.96633
	ASTE010709	-0.92967	ASTE000911	-0.95097	ASTE004641	-0.92243	ASTE010741	-0.9043	ASTE008668	-0.96633
	ASTE001080	-0.9296	ASTE006405	-0.95087	ASTE003589	-0.92227	ASTE005860	-0.904	ASTE001085	-0.9662
	ASTE011546	-0.92953	ASTE000538	-0.9506	ASTE003534	-0.92217	ASTE007164	-0.9039	ASTE003130	-0.9662
	ASTE014236	-0.9295	ASTE009599	-0.95057	ASTE000040	-0.92203	ASTE000360	-0.90377	ASTE000466	-0.96617
	ASTE000064	-0.9294	ASTE002144	-0.95047	ASTE003875	-0.92117	ASTE004937	-0.90353	ASTE001350	-0.96613
	ASTE011241	-0.92933	ASTE007485	-0.95023	ASTE006534	-0.92113	ASTE007755	-0.9035	ASTE005237	-0.96603
	ASTE001450	-0.9291	ASTE005068	-0.94947	ASTE000138	-0.92107	ASTE007827	-0.9035	ASTE003108	-0.966
	ASTE014671	-0.92907	ASTE005526	-0.94947	ASTE009601	-0.92077	ASTE006964	-0.9033	ASTE008211	-0.966
	ASTE004589	-0.92863	ASTE014921	-0.9493	ASTE002337	-0.9203	ASTE007043	-0.90313	ASTE001536	-0.96593
	ASTE014773	-0.9284	ASTE005222	-0.94913	ASTE003996	-0.9203	ASTE010863	-0.90303	ASTE001745	-0.9659
	ASTE000853	-0.92837	ASTE007410	-0.94907	ASTE009866	-0.9202	ASTE011187	-0.90303	ASTE006028	-0.96583
	ASTE005123	-0.92837	ASTE015235	-0.949	ASTE010453	-0.9202	ASTE002605	-0.9026	ASTE004907	-0.9657
	ASTE011642	-0.9283	ASTE000350	-0.94867	ASTE010562	-0.91967	ASTE011437	-0.9023	ASTE002736	-0.96563
	ASTE001878	-0.92817	ASTE014888	-0.94843	ASTE011476	-0.91947	ASTE011453	-0.90223	ASTE001866	-0.9656
	ASTE000561	-0.9281	ASTE002282	-0.94827	ASTE005094	-0.91937	ASTE008509	-0.902	ASTE003977	-0.9656
	ASTE004560	-0.92763	ASTE000487	-0.94823	ASTE005331	-0.91907	ASTE005248	-0.90113	ASTE009617	-0.96543
	ASTE015270	-0.9275	ASTE004448	-0.94823	ASTE001633	-0.91903	ASTE002488	-0.90103	ASTE008560	-0.9654
	ASTE011117	-0.92737	ASTE008376	-0.94813	ASTE004029	-0.919	ASTE006154	-0.90027	ASTE011616	-0.96533
	ASTE003734	-0.92697	ASTE010287	-0.94777	ASTE007030	-0.9184	ASTE005995	-0.9002	ASTE008204	-0.9653
	ASTE008805	-0.92613	ASTE005645	-0.9477	ASTE003588	-0.9183	ASTE007128	-0.9002	ASTE003970	-0.96527
	ASTE004046	-0.9257	ASTE003140	-0.94753	ASTE003510	-0.91823	ASTE002165	0.90037	ASTE005778	-0.96523
	ASTE004784	-0.92567	ASTE007703	-0.94733	ASTE002361	-0.91807	ASTE005369	0.90037	ASTE007941	-0.9652
	ASTE008587	-0.9255	ASTE004003	-0.9467	ASTE007475	-0.91807	ASTE008787	0.9009	ASTE010221	-0.965
	ASTE002857	-0.9252	ASTE010585	-0.9465	ASTE010048	-0.918	ASTE001414	0.90133	ASTE015258	-0.965
	ASTE007392	-0.9252	ASTE015255	-0.94647	ASTE008431	-0.9178	ASTE010520	0.90143	ASTE015192	-0.96497
	ASTE000328	-0.9251	ASTE010078	-0.9464	ASTE005363	-0.91767	ASTE009519	0.90177	ASTE014778	-0.9647
	ASTE007664	-0.92487	ASTE001326	-0.9463	ASTE006915	-0.91767	ASTE000997	0.9021	ASTE011474	-0.96463
	ASTE005609	-0.9248	ASTE014284	-0.94627	ASTE011235	-0.91767	ASTE007613	0.90237	ASTE002064	-0.96457
	ASTE000299	-0.92463	ASTE004451	-0.94613	ASTE011020	-0.91757	ASTE004018	0.9026	ASTE001331	-0.96453
	ASTE009262	-0.92463	ASTE000341	-0.94557	ASTE007186	-0.91683	ASTE010596	0.90283	ASTE003496	-0.96447
	ASTE011527	-0.9245	ASTE000375	-0.94557	ASTE001839	-0.91677	ASTE003371	0.90323	ASTE010893	-0.96443
	ASTE000269	-0.92437	ASTE008279	-0.94557	ASTE007932	-0.91677	ASTE009364	0.9033	ASTE001931	-0.96437
	ASTE000836	-0.92417	ASTE014502	-0.94523	ASTE011661	-0.91647	ASTE015047	0.9036	ASTE007965	-0.96433
	ASTE007555	-0.9241	ASTE004991	-0.9452	ASTE001877	-0.91643	ASTE001737	0.90383	ASTE008242	-0.96433
	ASTE007131	-0.92407	ASTE010694	-0.94463	ASTE011636	-0.91607	ASTE003467	0.90387	ASTE005864	-0.96423
	ASTE014762	-0.92383	ASTE011133	-0.9443	ASTE005072	-0.9158	ASTE003684	0.90407	ASTE014432	-0.9642
	ASTE003773	-0.92357	ASTE003887	-0.94427	ASTE006539	-0.91567	ASTE002326	0.90527	ASTE001287	-0.96413
	ASTE007506	-0.92343	ASTE004917	-0.9442	ASTE001208	-0.9156	ASTE007437	0.9053	ASTE002877	-0.96377
	ASTE004644	-0.9233	ASTE001471	-0.9441	ASTE014286	-0.91543	ASTE009677	0.9064	ASTE008419	-0.9637
	ASTE004002	-0.92307	ASTE001678	-0.94407	ASTE008590	-0.9154	ASTE009499	0.90677	ASTE007340	-0.96367
	ASTE005829	-0.9228	ASTE010724	-0.9438	ASTE007487	-0.9153	ASTE000451	0.9069	ASTE006464	-0.96343
	ASTE000032	-0.9225	ASTE002907	-0.94363	ASTE002593	-0.91513	ASTE001459	0.90697	ASTE004122	-0.9633
	ASTE010923	-0.92243	ASTE015206	-0.9434	ASTE000340	-0.91483	ASTE007284	0.9072	ASTE014359	-0.9633
	ASTE000823	-0.92227	ASTE014075	-0.94333	ASTE004386	-0.91483	ASTE001341	0.90727	ASTE009286	-0.96327
	ASTE001537	-0.9221	ASTE006802	-0.9433	ASTE006705	-0.91483	ASTE008015	0.90757	ASTE007078	-0.96323
	ASTE008135	-0.9221	ASTE004090	-0.94317	ASTE010632	-0.91457	ASTE010015	0.90773	ASTE007204	-0.9632
	ASTE014596	-0.9221	ASTE006651	-0.94313	ASTE008806	-0.9137	ASTE009682	0.90777	ASTE003666	-0.96317
	ASTE014707	-0.922	ASTE011445	-0.94313	ASTE001131	-0.9135	ASTE005729	0.90827	ASTE005549	-0.96317
	ASTE010518	-0.92167	ASTE008537	-0.943	ASTE008301	-0.91343	ASTE011795	0.90827	ASTE008949	-0.9631
	ASTE003866	-0.92157	ASTE014800	-0.94293	ASTE010058	-0.9131	ASTE005598	0.90833	ASTE011711	-0.9631
	ASTE003728	-0.92153	ASTE005797	-0.94283	ASTE009137	-0.91307	ASTE010255	0.90893	ASTE001941	-0.96297
	ASTE011031	-0.9215	ASTE010027	-0.94283	ASTE006070	-0.91297	ASTE011361	0.90903	ASTE003503	-0.96297
	ASTE011526	-0.92143	ASTE005247	-0.9424	ASTE011030	-0.9129	ASTE007041	0.9095	ASTE010266	-0.96273
	ASTE009823	-0.92137	ASTE008882	-0.94233	ASTE004370	-0.91283	ASTE007750	0.9101	ASTE004173	-0.9627
	ASTE008578	-0.92127	ASTE003329	-0.94217	ASTE010870	-0.9128	ASTE010631	0.9102	ASTE005076	-0.9627
	ASTE006201	-0.92097	ASTE005347	-0.9421	ASTE002685	-0.91263	ASTE003134	0.91023	ASTE010186	-0.9627
	ASTE008016	-0.92083	ASTE007130	-0.9419	ASTE007987	-0.91257	ASTE003002	0.91053	ASTE009691	-0.96267
	ASTE009948	-0.9208	ASTE010973	-0.9419	ASTE003318	-0.9118	ASTE014972	0.91093	ASTE000411	-0.96247
	ASTE011566	-0.92033	ASTE004445	-0.94177	ASTE007394	-0.91167	ASTE005575	0.911	ASTE001220	-0.96237
	ASTE002640	-0.92013	ASTE004897	-0.94167	ASTE009937	-0.91163	ASTE008688	0.91173	ASTE006732	-0.96233
	ASTE005571	-0.92013	ASTE000185	-0.9416	ASTE011250	-0.9114	ASTE002575	0.9121	ASTE014371	-0.96227
	ASTE006166	-0.9197	ASTE014995	-0.9415	ASTE006247	-0.91133	ASTE000005	0.91213	ASTE005051	-0.96223
	ASTE009991	-0.91963	ASTE004926	-0.9414	ASTE009912	-0.91123	ASTE004586	0.91257	ASTE002475	-0.96217
	ASTE001649	-0.91947	ASTE000479	-0.94133	ASTE006404	-0.9112	ASTE004583	0.91267	ASTE010753	-0.96217
	ASTE005353	-0.9192	ASTE009092	-0.94127	ASTE008458	-0.91103	ASTE004102	0.91287	ASTE005582	-0.96197
	ASTE001108	-0.91897	ASTE015259	-0.9412	ASTE009425	-0.91087	ASTE001585	0.91327	ASTE005105	-0.9618
	ASTE001216	-0.91887	ASTE005383	-0.94117	ASTE006524	-0.91027	ASTE002649	0.9135	ASTE006936	-0.96177
	ASTE000254	-0.91883	ASTE014074	-0.9404	ASTE002839	-0.91017	ASTE008878	0.91357	ASTE008838	-0.9617
	ASTE005652	-0.91847	ASTE008989	-0.94027	ASTE002089	-0.91	ASTE014798	0.9136	ASTE008226	-0.96163
	ASTE007077	-0.91823	ASTE000315	-0.9402	ASTE005909	-0.90983	ASTE003288	0.9137	ASTE003531	-0.96147
	ASTE002387	-0.91817	ASTE002323	-0.94003	ASTE005517	-0.90967	ASTE009681	0.9139	ASTE005511	-0.96147
	ASTE004424	-0.91713	ASTE006910	-0.93983	ASTE002393	-0.9096	ASTE001828	0.9141	ASTE010733	-0.96143
	ASTE007798	-0.91713	ASTE011198	-0.9397	ASTE014010	-0.90893	ASTE007974	0.915	ASTE010557	-0.96133
	ASTE008924	-0.91707	ASTE002430	-0.93963	ASTE014088	-0.90887	ASTE006035	0.91523	ASTE004007	-0.9611
	ASTE000974	-0.917	ASTE002672	-0.93963	ASTE005721	-0.9086	ASTE011358	0.9153	ASTE000324	-0.9608
	ASTE000830	-0.91677	ASTE001327	-0.93953	ASTE000849	-0.90843	ASTE003924	0.9155	ASTE005551	-0.9607
	ASTE001560	-0.91657	ASTE004303	-0.9395	ASTE001237	-0.9083	ASTE000671	0.9166	ASTE002963	-0.9606
	ASTE009874	-0.91647	ASTE009558	-0.9395	ASTE001544	-0.9082	ASTE003305	0.9171	ASTE011778	-0.96057
	ASTE011637	-0.91603	ASTE014303	-0.93943	ASTE011638	-0.90817	ASTE011720	0.9171	ASTE002271	-0.9605
	ASTE010587	-0.91587	ASTE000879	-0.9394	ASTE009467	-0.90807	ASTE014136	0.91723	ASTE005269	-0.9605
	ASTE001315	-0.9157	ASTE006663	-0.9394	ASTE015067	-0.90787	ASTE006303	0.91737	ASTE004584	-0.96043
	ASTE009085	-0.91567	ASTE010080	-0.9392	ASTE007278	-0.90757	ASTE006684	0.91757	ASTE000379	-0.9603
	ASTE009409	-0.91527	ASTE007862	-0.93913	ASTE001204	-0.90737	ASTE006488	0.9176	ASTE002779	-0.9603
	ASTE005431	-0.91523	ASTE003560	-0.9391	ASTE002413	-0.90737	ASTE006496	0.91777	ASTE006264	-0.9603
	ASTE014804	-0.91503	ASTE006529	-0.9391	ASTE004698	-0.90733	ASTE011694	0.91777	ASTE005101	-0.96017
	ASTE005760	-0.91493	ASTE000576	-0.93907	ASTE005210	-0.90703	ASTE007688	0.91787	ASTE007543	-0.96017
	ASTE007478	-0.91453	ASTE008251	-0.93903	ASTE006117	-0.9068	ASTE008351	0.9189	ASTE001373	-0.9601
	ASTE014440	-0.91447	ASTE000256	-0.939	ASTE009181	-0.90677	ASTE002651	0.91933	ASTE002945	-0.96007
	ASTE006787	-0.9142	ASTE006484	-0.93867	ASTE007188	-0.90643	ASTE006033	0.91983	ASTE003974	-0.96003
	ASTE002407	-0.91407	ASTE008304	-0.93823	ASTE002686	-0.90603	ASTE000541	0.9199	ASTE010734	-0.96
	ASTE011801	-0.91387	ASTE004273	-0.9382	ASTE006799	-0.9059	ASTE006354	0.92003	ASTE005079	-0.95997
	ASTE005421	-0.91363	ASTE000522	-0.93803	ASTE000239	-0.90587	ASTE010944	0.92007	ASTE009368	-0.9598
	ASTE002446	-0.91343	ASTE001445	-0.93803	ASTE004462	-0.9056	ASTE000423	0.9201	ASTE008318	-0.95973
	ASTE005486	-0.91313	ASTE003279	-0.938	ASTE007187	-0.90543	ASTE009680	0.9201	ASTE011701	-0.95973
	ASTE014004	-0.91303	ASTE010002	-0.93793	ASTE011738	-0.90513	ASTE007589	0.92027	ASTE014104	-0.9597
	ASTE004340	-0.9129	ASTE005424	-0.93783	ASTE009047	-0.9051	ASTE010827	0.9206	ASTE005685	-0.95967
	ASTE014504	-0.91287	ASTE001569	-0.93767	ASTE007370	-0.90497	ASTE006671	0.92097	ASTE001747	-0.9596
	ASTE000276	-0.91277	ASTE007681	-0.9376	ASTE015162	-0.90477	ASTE009064	0.92097	ASTE010054	-0.9596
	ASTE006452	-0.91277	ASTE011569	-0.9375	ASTE005535	-0.9042	ASTE008959	0.9217	ASTE004478	-0.95913
	ASTE004737	-0.91273	ASTE001782	-0.93737	ASTE010141	-0.90413	ASTE002675	0.9218	ASTE004683	-0.95893
	ASTE006889	-0.9126	ASTE011131	-0.93733	ASTE002303	-0.9041	ASTE007817	0.92183	ASTE002254	-0.95883
	ASTE007254	-0.91233	ASTE006945	-0.93727	ASTE008438	-0.9041	ASTE001157	0.92217	ASTE006014	-0.9587
	ASTE000033	-0.9122	ASTE002576	-0.9372	ASTE010649	-0.90393	ASTE006623	0.9224	ASTE009166	-0.95867
	ASTE004526	-0.91217	ASTE011456	-0.93707	ASTE000908	-0.90353	ASTE008668	0.9224	ASTE002324	-0.9586
	ASTE002399	-0.91213	ASTE001721	-0.93703	ASTE001018	-0.90347	ASTE001085	0.92263	ASTE003625	-0.9586
	ASTE011120	-0.91213	ASTE014944	-0.93703	ASTE002474	-0.9033	ASTE001536	0.923	ASTE004962	-0.95853
	ASTE001444	-0.91203	ASTE010282	-0.93697	ASTE010385	-0.9033	ASTE001745	0.92303	ASTE008176	-0.95853
	ASTE000213	-0.91187	ASTE001475	-0.93687	ASTE004883	-0.90327	ASTE006028	0.92313	ASTE008956	-0.9585
	ASTE010774	-0.91167	ASTE003899	-0.93687	ASTE004032	-0.9032	ASTE005778	0.924	ASTE004427	-0.95833
	ASTE000570	-0.9115	ASTE000669	-0.9368	ASTE005185	-0.90317	ASTE010221	0.92437	ASTE003908	-0.95827
	ASTE014157	-0.9115	ASTE001077	-0.93677	ASTE007358	-0.903	ASTE009430	0.9244	ASTE005634	-0.95817
	ASTE010369	-0.91147	ASTE005945	-0.9367	ASTE000383	-0.9029	ASTE015192	0.92443	ASTE015088	-0.95817
	ASTE007635	-0.9112	ASTE002168	-0.9365	ASTE002661	-0.9024	ASTE011474	0.92493	ASTE007686	-0.95803
	ASTE014696	-0.91113	ASTE009346	-0.93613	ASTE008447	-0.9011	ASTE003496	0.92517	ASTE002518	-0.95787
	ASTE011365	-0.9111	ASTE006443	-0.936	ASTE008789	-0.90103	ASTE007965	0.92533	ASTE008217	-0.95777
	ASTE006993	-0.91103	ASTE002187	-0.93587	ASTE006999	-0.90097	ASTE008242	0.92533	ASTE004796	-0.95767
	ASTE011651	-0.9109	ASTE010234	-0.93583	ASTE008239	-0.90053	ASTE005864	0.92547	ASTE007538	-0.95757
	ASTE000875	-0.91067	ASTE009839	-0.93567	ASTE000903	-0.90037	ASTE003526	0.9258	ASTE000961	-0.9575
	ASTE008795	-0.91063	ASTE001099	-0.9354	ASTE005527	-0.90037	ASTE001675	0.9261	ASTE002440	-0.95733
	ASTE007844	-0.91037	ASTE003247	-0.93527	ASTE000961	0.90023	ASTE002877	0.92617	ASTE001229	-0.9573
	ASTE002767	-0.9102	ASTE000393	-0.935	ASTE008217	0.90063	ASTE008419	0.92623	ASTE009327	-0.9572
	ASTE008696	-0.91003	ASTE000954	-0.935	ASTE002518	0.90077	ASTE006062	0.9263	ASTE001361	-0.9571
	ASTE004853	-0.9096	ASTE003059	-0.93483	ASTE000537	0.9008	ASTE007340	0.9263	ASTE011376	-0.95707
	ASTE010999	-0.9096	ASTE011196	-0.93437	ASTE000018	0.90083	ASTE001792	0.92633	ASTE011777	-0.95707
	ASTE004747	-0.90953	ASTE010523	-0.9343	ASTE007686	0.90103	ASTE008513	0.92667	ASTE000795	-0.957
	ASTE003670	-0.9094	ASTE000630	-0.9338	ASTE005634	0.90123	ASTE003666	0.92697	ASTE001230	-0.9569
	ASTE007811	-0.9094	ASTE002837	-0.93377	ASTE015088	0.90127	ASTE005549	0.927	ASTE002306	-0.95683
	ASTE014122	-0.9092	ASTE009979	-0.9337	ASTE003908	0.9014	ASTE003503	0.92723	ASTE008496	-0.9568
	ASTE009534	-0.90857	ASTE002425	-0.93363	ASTE015172	0.90167	ASTE004173	0.92763	ASTE000577	-0.95677
	ASTE006560	-0.90853	ASTE006637	-0.93363	ASTE004962	0.90177	ASTE010186	0.92763	ASTE008980	-0.95673
	ASTE006145	-0.90813	ASTE007618	-0.93353	ASTE002324	0.9019	ASTE009691	0.9277	ASTE005065	-0.9567
	ASTE001836	-0.9079	ASTE007824	-0.93337	ASTE003625	0.9019	ASTE006432	0.92793	ASTE007799	-0.95667
	ASTE008143	-0.90783	ASTE009442	-0.93337	ASTE009166	0.902	ASTE002475	0.92833	ASTE005989	-0.95663
	ASTE006379	-0.90773	ASTE005690	-0.93333	ASTE006014	0.90207	ASTE005697	0.92913	ASTE011104	-0.95663
	ASTE007895	-0.9077	ASTE003573	-0.9333	ASTE002254	0.90223	ASTE008535	0.92943	ASTE002369	-0.9566
	ASTE004695	-0.90763	ASTE007596	-0.93327	ASTE004683	0.90243	ASTE000324	0.9302	ASTE005794	-0.95657
	ASTE010604	-0.9076	ASTE002714	-0.93313	ASTE004478	0.9027	ASTE011778	0.9305	ASTE007057	-0.95637
	ASTE000009	-0.90743	ASTE014663	-0.9328	ASTE001832	0.90317	ASTE000379	0.93087	ASTE001787	-0.9563
	ASTE002862	-0.90723	ASTE004632	-0.93273	ASTE005685	0.90353	ASTE005101	0.93103	ASTE011298	-0.9563
	ASTE015265	-0.90723	ASTE005148	-0.9321	ASTE014104	0.90357	ASTE009024	0.93103	ASTE014105	-0.9563
	ASTE010169	-0.90663	ASTE010274	-0.93183	ASTE008318	0.90363	ASTE007223	0.93153	ASTE001565	-0.95613
	ASTE000273	-0.90653	ASTE001570	-0.93167	ASTE011701	0.90363	ASTE001453	0.9316	ASTE015243	-0.95597
	ASTE009217	-0.90627	ASTE000410	-0.9316	ASTE009368	0.9037	ASTE001747	0.93177	ASTE003991	-0.95593
	ASTE007590	-0.90587	ASTE003840	-0.93143	ASTE005079	0.90397	ASTE010054	0.93177	ASTE005580	-0.95583
	ASTE008682	-0.90577	ASTE014601	-0.9313	ASTE010734	0.904	ASTE006805	0.93213	ASTE005689	-0.95583
	ASTE004380	-0.90537	ASTE014914	-0.93127	ASTE003974	0.9041	ASTE005680	0.9331	ASTE009957	-0.95557
	ASTE011639	-0.90533	ASTE001944	-0.93107	ASTE002945	0.90413	ASTE008176	0.93313	ASTE004237	-0.95537
	ASTE000115	-0.90507	ASTE002163	-0.93107	ASTE000876	0.90417	ASTE008956	0.93317	ASTE003959	-0.95533
	ASTE006268	-0.9049	ASTE005131	-0.93093	ASTE001373	0.90417	ASTE004427	0.9334	ASTE004601	-0.9553
	ASTE001582	-0.9048	ASTE002206	-0.93087	ASTE007780	0.90423	ASTE006327	0.93363	ASTE006084	-0.9553
	ASTE004335	-0.90477	ASTE003273	-0.93083	ASTE007543	0.90427	ASTE004796	0.93423	ASTE014629	-0.95517
	ASTE005423	-0.90477	ASTE006561	-0.93073	ASTE002779	0.9045	ASTE007538	0.93433	ASTE001705	-0.95513
	ASTE001209	-0.90397	ASTE004274	-0.9306	ASTE006264	0.9045	ASTE002440	0.93463	ASTE009698	-0.95507
	ASTE007194	-0.90387	ASTE009852	-0.9304	ASTE004584	0.9047	ASTE011777	0.93497	ASTE009065	-0.95493
	ASTE003207	-0.9037	ASTE003956	-0.93037	ASTE002271	0.9048	ASTE008496	0.9353	ASTE014478	-0.95493
	ASTE004334	-0.9036	ASTE014168	-0.93037	ASTE005269	0.9048	ASTE008980	0.93537	ASTE006212	-0.9549
	ASTE010362	-0.9032	ASTE002246	-0.93023	ASTE002963	0.90493	ASTE004564	0.93543	ASTE007748	-0.9547
	ASTE009255	-0.903	ASTE008548	-0.93013	ASTE005407	0.905	ASTE007799	0.93543	ASTE011345	-0.95447
	ASTE010571	-0.903	ASTE014845	-0.92993	ASTE005551	0.9051	ASTE002369	0.9355	ASTE005895	-0.95437
	ASTE001202	-0.90297	ASTE009129	-0.92987	ASTE004007	0.90573	ASTE002781	0.93613	ASTE007298	-0.95437
	ASTE006224	-0.90297	ASTE008517	-0.92973	ASTE009518	0.90587	ASTE011470	0.93613	ASTE000459	-0.95417
	ASTE006003	-0.90267	ASTE010824	-0.92963	ASTE010557	0.90607	ASTE015243	0.93627	ASTE007482	-0.95413
	ASTE006120	-0.90247	ASTE001906	-0.92943	ASTE010733	0.90623	ASTE003991	0.93633	ASTE005585	-0.9541
	ASTE000894	-0.90237	ASTE007463	-0.9293	ASTE003531	0.9063	ASTE006181	0.93667	ASTE010172	-0.95407
	ASTE009342	-0.90217	ASTE014548	-0.92907	ASTE005511	0.9063	ASTE008222	0.93667	ASTE000131	-0.95373
	ASTE000921	-0.90207	ASTE009151	-0.92883	ASTE008226	0.90653	ASTE009957	0.93677	ASTE006270	-0.9537
	ASTE002363	-0.9019	ASTE009951	-0.92863	ASTE008838	0.9066	ASTE003959	0.93703	ASTE010217	-0.95363
	ASTE000205	-0.90137	ASTE006442	-0.9284	ASTE006936	0.9067	ASTE006084	0.93707	ASTE014455	-0.95363
	ASTE000526	-0.90067	ASTE007129	-0.92817	ASTE005105	0.90677	ASTE014629	0.93723	ASTE015223	-0.9536
	ASTE002900	-0.9006	ASTE014006	-0.9281	ASTE005582	0.90707	ASTE001705	0.9373	ASTE005942	-0.95353
	ASTE005628	-0.90017	ASTE009542	-0.9276	ASTE005769	0.9071	ASTE009065	0.9375	ASTE011233	-0.9534
	ASTE004073	-0.90013	ASTE005034	-0.92747	ASTE010753	0.90733	ASTE006212	0.93753	ASTE000433	-0.9533
	ASTE003596	-0.9001	ASTE001871	-0.92743	ASTE005051	0.90747	ASTE007748	0.93777	ASTE003402	-0.95327
	ASTE001091	0.90003	ASTE004132	-0.92737	ASTE014371	0.9075	ASTE011345	0.93803	ASTE001895	-0.95307
	ASTE000408	0.90027	ASTE010248	-0.92723	ASTE006732	0.9076	ASTE007482	0.93843	ASTE003063	-0.95307
	ASTE015305	0.90033	ASTE011477	-0.9271	ASTE001220	0.90763	ASTE005585	0.93847	ASTE011064	-0.9527
	ASTE007840	0.90053	ASTE009496	-0.9268	ASTE000411	0.9078	ASTE009316	0.93847	ASTE005854	-0.95263
	ASTE006375	0.90057	ASTE010483	-0.9268	ASTE005076	0.9082	ASTE010172	0.9385	ASTE006645	-0.9526
	ASTE001734	0.9006	ASTE001907	-0.92663	ASTE010266	0.90823	ASTE006270	0.93893	ASTE003644	-0.95247
	ASTE008345	0.90063	ASTE000895	-0.9266	ASTE001941	0.90857	ASTE008784	0.93913	ASTE011632	-0.95237
	ASTE005965	0.9009	ASTE007282	-0.92653	ASTE011711	0.9088	ASTE014949	0.93917	ASTE007421	-0.95227
	ASTE011042	0.9009	ASTE014080	-0.92653	ASTE008949	0.90883	ASTE003644	0.94033	ASTE008379	-0.9521
	ASTE005117	0.90097	ASTE003483	-0.92633	ASTE007204	0.90893	ASTE009838	0.94073	ASTE009838	-0.9521
	ASTE008551	0.901	ASTE007810	-0.9263	ASTE005266	0.90897	ASTE006715	0.94083	ASTE006715	-0.95203
	ASTE002962	0.90137	ASTE011390	-0.92627	ASTE007078	0.90903	ASTE003932	0.94133	ASTE011136	-0.9518
	ASTE008426	0.90163	ASTE011606	-0.92617	ASTE007615	0.90903	ASTE010850	0.9417	ASTE001238	-0.95173
	ASTE006741	0.9017	ASTE014482	-0.92597	ASTE009286	0.90903	ASTE002356	0.9419	ASTE003932	-0.95157
	ASTE004056	0.9018	ASTE007908	-0.9258	ASTE004122	0.9091	ASTE008514	0.94217	ASTE006011	-0.95137
	ASTE009077	0.9018	ASTE014161	-0.9258	ASTE014359	0.90913	ASTE003820	0.94227	ASTE009962	-0.95137
	ASTE002665	0.90187	ASTE005188	-0.9257	ASTE006464	0.90933	ASTE009220	0.94233	ASTE011204	-0.95117
	ASTE010552	0.902	ASTE008635	-0.92557	ASTE004079	0.9098	ASTE015040	0.94263	ASTE009955	-0.9511
	ASTE000183	0.90207	ASTE003237	-0.92553	ASTE001287	0.9104	ASTE004165	0.9428	ASTE001576	-0.951
	ASTE002451	0.90223	ASTE000124	-0.92543	ASTE014432	0.91053	ASTE009330	0.94283	ASTE008514	-0.9508
	ASTE007970	0.90243	ASTE004795	-0.92533	ASTE001447	0.91063	ASTE003723	0.94297	ASTE005433	-0.95073
	ASTE008735	0.9027	ASTE006456	-0.92527	ASTE001931	0.91077	ASTE004495	0.9432	ASTE003820	-0.9507
	ASTE011690	0.9027	ASTE001386	-0.92523	ASTE010893	0.9109	ASTE006064	0.94323	ASTE008236	-0.95063
	ASTE002788	0.90277	ASTE014158	-0.92507	ASTE015257	0.9109	ASTE014534	0.94333	ASTE009220	-0.95063
	ASTE009739	0.9028	ASTE002352	-0.92487	ASTE001331	0.91103	ASTE003975	0.9435	ASTE015040	-0.95037
	ASTE010067	0.90293	ASTE005500	-0.92483	ASTE002064	0.91107	ASTE011710	0.9436	ASTE008725	-0.95023
	ASTE010482	0.903	ASTE000589	-0.9247	ASTE014778	0.91127	ASTE001670	0.94363	ASTE004165	-0.9502
	ASTE000174	0.9032	ASTE002429	-0.9247	ASTE001035	0.9115	ASTE006151	0.94367	ASTE009330	-0.95017
	ASTE004209	0.9032	ASTE003873	-0.9247	ASTE014968	0.9115	ASTE000933	0.94377	ASTE002017	-0.94993
	ASTE002536	0.90327	ASTE006573	-0.9246	ASTE015258	0.91177	ASTE008786	0.94387	ASTE002615	-0.94993
	ASTE002460	0.90333	ASTE001485	-0.92457	ASTE014733	0.91187	ASTE002252	0.9441	ASTE006064	-0.9498
	ASTE008920	0.90333	ASTE007289	-0.92457	ASTE007941	0.91207	ASTE006235	0.94433	ASTE002478	-0.94977
	ASTE004996	0.9034	ASTE002971	-0.924	ASTE003970	0.91217	ASTE004036	0.94437	ASTE014534	-0.9497
	ASTE007558	0.90343	ASTE006627	-0.92397	ASTE008204	0.91223	ASTE005750	0.94437	ASTE003975	-0.94957
	ASTE011166	0.90347	ASTE009322	-0.92397	ASTE011616	0.91227	ASTE010191	0.9447	ASTE011710	-0.94947
	ASTE003817	0.90357	ASTE011532	-0.92377	ASTE008560	0.91237	ASTE008902	0.94473	ASTE001670	-0.94943
	ASTE001928	0.90367	ASTE002964	-0.92363	ASTE009617	0.91243	ASTE009008	0.94473	ASTE014059	-0.94937
	ASTE005218	0.90377	ASTE000376	-0.92287	ASTE001866	0.9127	ASTE010408	0.94473	ASTE008786	-0.9492
	ASTE008869	0.90377	ASTE007950	-0.92283	ASTE003977	0.91273	ASTE008577	0.94487	ASTE002252	-0.94897
	ASTE010305	0.9038	ASTE010424	-0.9228	ASTE009751	0.91273	ASTE003262	0.94513	ASTE006235	-0.94877
	ASTE005599	0.90387	ASTE001822	-0.92243	ASTE002736	0.91277	ASTE002519	0.9453	ASTE004036	-0.94873
	ASTE004574	0.90393	ASTE014911	-0.9222	ASTE004907	0.91283	ASTE000578	0.94547	ASTE004249	-0.9486
	ASTE010754	0.90407	ASTE001146	-0.92217	ASTE003108	0.9133	ASTE001915	0.9458	ASTE014940	-0.94847
	ASTE006664	0.9042	ASTE001664	-0.92207	ASTE008211	0.91333	ASTE003397	0.9459	ASTE010191	-0.9484
	ASTE007644	0.90433	ASTE001429	-0.92187	ASTE004394	0.9134	ASTE007785	0.9463	ASTE008389	-0.94837
	ASTE001056	0.90453	ASTE008412	-0.92167	ASTE005237	0.9134	ASTE006886	0.9464	ASTE008902	-0.94837
	ASTE011396	0.90457	ASTE009853	-0.92153	ASTE001350	0.91353	ASTE003528	0.94653	ASTE009008	-0.94837
	ASTE005581	0.90467	ASTE000267	-0.92133	ASTE001798	0.91353	ASTE005180	0.94707	ASTE010408	-0.94837
	ASTE009985	0.90473	ASTE015116	-0.92133	ASTE000466	0.91357	ASTE006300	0.94903	ASTE001128	-0.94833
	ASTE003795	0.90487	ASTE011228	-0.92123	ASTE003130	0.91367	ASTE006521	0.94907	ASTE002229	-0.94833
	ASTE001769	0.905	ASTE001193	-0.92103	ASTE002260	0.91403	ASTE007896	0.9491	ASTE000111	-0.9483
	ASTE008380	0.905	ASTE009672	-0.92087	ASTE003726	0.91417	ASTE011252	0.9491	ASTE008577	-0.94823
	ASTE006345	0.90503	ASTE004454	-0.92073	ASTE008549	0.9143	ASTE008952	0.94933	ASTE009445	-0.9482
	ASTE004942	0.9053	ASTE010216	-0.9207	ASTE003652	0.91437	ASTE003074	0.9494	ASTE003262	-0.94797
	ASTE004185	0.90537	ASTE009277	-0.92037	ASTE000169	0.91443	ASTE000118	0.94943	ASTE002519	-0.94783
	ASTE006284	0.90543	ASTE001428	-0.9201	ASTE002301	0.91513	ASTE002879	0.94947	ASTE003926	-0.94777
	ASTE010891	0.90553	ASTE005186	-0.92	ASTE008522	0.91517	ASTE007610	0.94953	ASTE007330	-0.94733
	ASTE007248	0.9056	ASTE006836	-0.9197	ASTE008790	0.9153	ASTE003234	0.94983	ASTE003397	-0.94723
	ASTE002838	0.90567	ASTE003339	-0.91963	ASTE010888	0.91543	ASTE001963	0.94987	ASTE008415	-0.94717
	ASTE015166	0.90567	ASTE002332	-0.9196	ASTE007713	0.91553	ASTE007239	0.95003	ASTE006886	-0.94673
	ASTE010971	0.9057	ASTE006330	-0.9195	ASTE003790	0.91567	ASTE005427	0.95007	ASTE000449	-0.94663
	ASTE006416	0.9058	ASTE014156	-0.9194	ASTE001344	0.9157	ASTE015220	0.9501	ASTE015014	-0.94663
	ASTE003376	0.9059	ASTE004908	-0.91897	ASTE003553	0.91577	ASTE002655	0.95023	ASTE003471	-0.94643
	ASTE009928	0.90593	ASTE009969	-0.91857	ASTE000642	0.91593	ASTE005996	0.9503	ASTE004813	-0.9463
	ASTE004156	0.90597	ASTE002255	-0.9182	ASTE001733	0.91593	ASTE008602	0.9503	ASTE005180	-0.94607
	ASTE004224	0.90603	ASTE009150	-0.9181	ASTE011257	0.91613	ASTE008575	0.9504	ASTE006880	-0.94603
	ASTE003664	0.9061	ASTE004727	-0.91787	ASTE001937	0.91617	ASTE003189	0.95047	ASTE005316	-0.94567
	ASTE009835	0.90617	ASTE000074	-0.91783	ASTE003642	0.9166	ASTE009296	0.9505	ASTE010856	-0.94537
	ASTE009664	0.90623	ASTE006523	-0.91767	ASTE002275	0.9167	ASTE000330	0.95073	ASTE006578	-0.9453
	ASTE003917	0.90643	ASTE014123	-0.91763	ASTE003542	0.91673	ASTE003913	0.95083	ASTE009961	-0.94523
	ASTE011216	0.9065	ASTE014811	-0.91753	ASTE004327	0.9168	ASTE011160	0.95083	ASTE004176	-0.94513
	ASTE003219	0.90653	ASTE009901	-0.91737	ASTE006966	0.91687	ASTE007806	0.95117	ASTE003003	-0.9451
	ASTE010052	0.90693	ASTE007308	-0.91707	ASTE011328	0.91693	ASTE007453	0.95143	ASTE000365	-0.94483
	ASTE003615	0.90697	ASTE004861	-0.9167	ASTE003989	0.9171	ASTE007081	0.95153	ASTE003043	-0.94483
	ASTE006031	0.907	ASTE004252	-0.91653	ASTE003818	0.91717	ASTE008618	0.95173	ASTE006060	-0.94473
	ASTE010795	0.907	ASTE002039	-0.9164	ASTE005488	0.91723	ASTE003464	0.9519	ASTE002233	-0.94467
	ASTE001986	0.90703	ASTE011146	-0.9164	ASTE008098	0.91737	ASTE007660	0.952	ASTE004138	-0.94467
	ASTE008570	0.90703	ASTE011533	-0.9161	ASTE008742	0.91767	ASTE014009	0.95217	ASTE007070	-0.9445
	ASTE000329	0.90707	ASTE009870	-0.91593	ASTE006681	0.9177	ASTE004262	0.95223	ASTE008529	-0.94407
	ASTE004251	0.9071	ASTE007951	-0.91567	ASTE008923	0.91777	ASTE014410	0.95287	ASTE006300	-0.94403
	ASTE001657	0.90723	ASTE008123	-0.9155	ASTE010961	0.91787	ASTE008024	0.95307	ASTE007896	-0.94397
	ASTE010130	0.90727	ASTE011304	-0.9154	ASTE009704	0.9179	ASTE007800	0.95393	ASTE009250	-0.9439
	ASTE002143	0.90747	ASTE004178	-0.91517	ASTE001517	0.91793	ASTE000274	0.95417	ASTE010877	-0.94373
	ASTE003214	0.90747	ASTE006349	-0.91497	ASTE003992	0.91793	ASTE009802	0.95457	ASTE003074	-0.94367
	ASTE003867	0.9075	ASTE008450	-0.91483	ASTE009578	0.91797	ASTE004576	0.95467	ASTE000118	-0.94363
	ASTE009653	0.9078	ASTE000749	-0.91477	ASTE000166	0.918	ASTE008422	0.95523	ASTE002879	-0.9436
	ASTE008203	0.90783	ASTE002348	-0.91473	ASTE010412	0.9181	ASTE008792	0.95587	ASTE007610	-0.94353
	ASTE004801	0.90787	ASTE014288	-0.9146	ASTE003309	0.91817	ASTE010383	0.9559	ASTE001963	-0.94317
	ASTE008048	0.9081	ASTE003441	-0.91453	ASTE003787	0.9183	ASTE001571	0.9563	ASTE009256	-0.94307
	ASTE008387	0.9082	ASTE010752	-0.9141	ASTE004379	0.91837	ASTE004956	0.9567	ASTE009358	-0.94303
	ASTE005693	0.90827	ASTE009292	-0.91403	ASTE009236	0.9184	ASTE004582	0.9569	ASTE011423	-0.94297
	ASTE009015	0.9083	ASTE000190	-0.9137	ASTE000186	0.91847	ASTE010589	0.95723	ASTE000209	-0.94293
	ASTE004300	0.90853	ASTE011656	-0.9136	ASTE004193	0.91857	ASTE014102	0.95743	ASTE000220	-0.94277
	ASTE004759	0.90867	ASTE008383	-0.91327	ASTE004420	0.91907	ASTE007645	0.95747	ASTE002655	-0.94277
	ASTE001990	0.90873	ASTE002497	-0.91323	ASTE000327	0.91947	ASTE011729	0.95767	ASTE008602	-0.9427
	ASTE010177	0.90893	ASTE007980	-0.9132	ASTE004612	0.9195	ASTE002455	0.95793	ASTE003626	-0.94247
	ASTE010394	0.9091	ASTE008082	-0.91313	ASTE002345	0.92	ASTE008568	0.95837	ASTE004103	-0.9423
	ASTE008111	0.90923	ASTE003306	-0.9131	ASTE004999	0.92003	ASTE014002	0.95837	ASTE008369	-0.9423
	ASTE002027	0.90933	ASTE005328	-0.91297	ASTE007574	0.9202	ASTE004950	0.9585	ASTE014299	-0.9422
	ASTE001894	0.90957	ASTE005507	-0.91287	ASTE006687	0.92027	ASTE005574	0.95867	ASTE003913	-0.94213
	ASTE005737	0.9096	ASTE010609	-0.91287	ASTE010192	0.9205	ASTE000250	0.95923	ASTE011160	-0.94213
	ASTE010399	0.90973	ASTE002852	-0.9124	ASTE005404	0.92057	ASTE001579	0.95953	ASTE010089	-0.9421
	ASTE011699	0.9099	ASTE009205	-0.9123	ASTE001674	0.92073	ASTE005837	0.95953	ASTE006937	-0.94193
	ASTE002329	0.90993	ASTE001045	-0.91183	ASTE003127	0.9208	ASTE009176	0.95953	ASTE004834	-0.94187
	ASTE002174	0.91	ASTE001088	-0.91173	ASTE001382	0.92103	ASTE001780	0.9596	ASTE007807	-0.9418
	ASTE001347	0.91017	ASTE007250	-0.91163	ASTE005187	0.9212	ASTE007744	0.95997	ASTE007806	-0.94177
	ASTE001730	0.9103	ASTE003477	-0.91037	ASTE003414	0.9213	ASTE005491	0.96007	ASTE007679	-0.94173
	ASTE010790	0.91037	ASTE009642	-0.9101	ASTE007160	0.92147	ASTE002247	0.9606	ASTE003803	-0.94163
	ASTE009511	0.91043	ASTE011132	-0.90987	ASTE002433	0.92167	ASTE005403	0.96077	ASTE004407	-0.94163
	ASTE010200	0.91077	ASTE000774	-0.9097	ASTE010272	0.9217	ASTE009061	0.96097	ASTE001532	-0.94157
	ASTE002520	0.9109	ASTE004406	-0.9096	ASTE007674	0.92177	ASTE000371	0.96123	ASTE002108	-0.94157
	ASTE003609	0.91143	ASTE009978	-0.9096	ASTE002636	0.92187	ASTE002162	0.96127	ASTE014934	-0.9415
	ASTE004268	0.91147	ASTE001284	-0.9095	ASTE014561	0.9219	ASTE006385	0.9614	ASTE007453	-0.94147
	ASTE002232	0.91167	ASTE009897	-0.9095	ASTE001309	0.922	ASTE011081	0.96143	ASTE001925	-0.9414
	ASTE001270	0.91187	ASTE011460	-0.9095	ASTE009718	0.922	ASTE003762	0.96157	ASTE011673	-0.94127
	ASTE000927	0.9119	ASTE015229	-0.90927	ASTE001756	0.9224	ASTE008719	0.96183	ASTE008618	-0.94117
	ASTE005498	0.912	ASTE011337	-0.90887	ASTE001075	0.92243	ASTE004870	0.9619	ASTE003464	-0.94097
	ASTE008188	0.91213	ASTE014256	-0.90877	ASTE002189	0.92257	ASTE003643	0.96203	ASTE004202	-0.94093
	ASTE006040	0.91217	ASTE004167	-0.9087	ASTE003617	0.9226	ASTE004491	0.96207	ASTE009025	-0.94093
	ASTE008571	0.91217	ASTE007365	-0.90863	ASTE008695	0.9227	ASTE010670	0.9621	ASTE009883	-0.9409
	ASTE000322	0.9122	ASTE008317	-0.9085	ASTE000866	0.92277	ASTE004525	0.96213	ASTE007660	-0.94083
	ASTE003267	0.9122	ASTE003421	-0.9081	ASTE010755	0.92283	ASTE002677	0.9622	ASTE011225	-0.9408
	ASTE010165	0.91223	ASTE011580	-0.9081	ASTE010700	0.9232	ASTE002866	0.9622	ASTE011096	-0.9407
	ASTE007158	0.9124	ASTE014545	-0.90783	ASTE014554	0.9232	ASTE006105	0.96223	ASTE011215	-0.94057
	ASTE001712	0.91267	ASTE005694	-0.90777	ASTE010102	0.92327	ASTE002443	0.96243	ASTE006934	-0.9403
	ASTE010639	0.91273	ASTE001180	-0.90767	ASTE011292	0.92343	ASTE004465	0.96267	ASTE006533	-0.94003
	ASTE011183	0.91287	ASTE000618	-0.90753	ASTE000130	0.92367	ASTE005365	0.96267	ASTE004174	-0.93993
	ASTE003823	0.91323	ASTE005301	-0.90717	ASTE014282	0.92397	ASTE010127	0.96313	ASTE008286	-0.9399
	ASTE008746	0.91333	ASTE014799	-0.90673	ASTE007009	0.92417	ASTE000910	0.96317	ASTE011480	-0.9399
	ASTE009616	0.91333	ASTE009913	-0.90607	ASTE007667	0.92417	ASTE014797	0.96357	ASTE014410	-0.9399
	ASTE014366	0.91353	ASTE009612	-0.90593	ASTE009323	0.92417	ASTE003200	0.96363	ASTE007694	-0.93987
	ASTE001342	0.9138	ASTE004909	-0.9059	ASTE000651	0.92433	ASTE009688	0.9639	ASTE009106	-0.9398
	ASTE014737	0.9138	ASTE000892	-0.9056	ASTE001776	0.9244	ASTE002452	0.964	ASTE011191	-0.9397
	ASTE003092	0.91387	ASTE005449	-0.9056	ASTE006180	0.92443	ASTE003011	0.96403	ASTE008024	-0.93967
	ASTE011647	0.91417	ASTE014139	-0.90523	ASTE000755	0.92453	ASTE004882	0.96423	ASTE006483	-0.93943
	ASTE008019	0.91427	ASTE002056	-0.90517	ASTE004381	0.92493	ASTE002683	0.96447	ASTE002676	-0.9394
	ASTE000870	0.91457	ASTE000268	-0.905	ASTE009891	0.925	ASTE003444	0.9646	ASTE010661	-0.93907
	ASTE000176	0.91467	ASTE001304	-0.9049	ASTE011192	0.92523	ASTE009602	0.96483	ASTE002105	-0.93897
	ASTE003132	0.91467	ASTE000929	-0.90483	ASTE001826	0.92557	ASTE011381	0.9653	ASTE001307	-0.93873
	ASTE005855	0.91477	ASTE002447	-0.90473	ASTE002217	0.9258	ASTE007673	0.96533	ASTE007800	-0.93867
	ASTE000234	0.9153	ASTE003567	-0.90473	ASTE004543	0.92603	ASTE002931	0.9654	ASTE014134	-0.9385
	ASTE007968	0.91547	ASTE010763	-0.90473	ASTE006548	0.92613	ASTE001680	0.96543	ASTE009355	-0.93843
	ASTE008550	0.91547	ASTE002875	-0.90467	ASTE004137	0.92617	ASTE001980	0.96543	ASTE002782	-0.93837
	ASTE010853	0.91547	ASTE014649	-0.9046	ASTE002895	0.9262	ASTE011105	0.96587	ASTE008715	-0.93827
	ASTE009192	0.9155	ASTE005038	-0.90437	ASTE011110	0.92653	ASTE006272	0.96597	ASTE009796	-0.9382
	ASTE011274	0.91553	ASTE005931	-0.90427	ASTE000245	0.92663	ASTE003312	0.9663	ASTE009749	-0.93817
	ASTE003418	0.91557	ASTE008121	-0.90427	ASTE001435	0.92663	ASTE004422	0.96647	ASTE008267	-0.93787
	ASTE001349	0.9156	ASTE006565	-0.9039	ASTE005946	0.92667	ASTE002792	0.9667	ASTE009540	-0.93787
	ASTE004160	0.9156	ASTE004756	-0.90367	ASTE000415	0.9267	ASTE003729	0.96687	ASTE008530	-0.93783
	ASTE009795	0.91577	ASTE001267	-0.90333	ASTE011019	0.9268	ASTE007816	0.96707	ASTE000801	-0.9378
	ASTE005793	0.91593	ASTE010466	-0.9033	ASTE006925	0.92707	ASTE009456	0.96717	ASTE004576	-0.9378
	ASTE009696	0.91613	ASTE009614	-0.90313	ASTE010546	0.92717	ASTE006110	0.9672	ASTE004818	-0.9378
	ASTE002227	0.9162	ASTE008418	-0.90293	ASTE006388	0.92723	ASTE003718	0.96727	ASTE004565	-0.93743
	ASTE007003	0.91623	ASTE008988	-0.9028	ASTE003069	0.9273	ASTE004873	0.96727	ASTE004704	-0.93713
	ASTE008220	0.9164	ASTE002388	-0.9027	ASTE007439	0.9273	ASTE007773	0.96757	ASTE008422	-0.93713
	ASTE001847	0.91643	ASTE009528	-0.90253	ASTE009373	0.92737	ASTE010227	0.96757	ASTE007103	-0.9371
	ASTE003269	0.91643	ASTE002889	-0.90237	ASTE009791	0.92747	ASTE006097	0.9676	ASTE008370	-0.93677
	ASTE010397	0.91643	ASTE005039	-0.90207	ASTE007529	0.9276	ASTE009175	0.96793	ASTE002752	-0.9364
	ASTE007788	0.91653	ASTE010899	-0.90197	ASTE000745	0.9277	ASTE008336	0.96803	ASTE008792	-0.9364
	ASTE011706	0.91667	ASTE007515	-0.90177	ASTE011059	0.92783	ASTE004928	0.9683	ASTE010383	-0.93637
	ASTE010674	0.9168	ASTE008827	-0.9017	ASTE004782	0.9279	ASTE003704	0.9688	ASTE011727	-0.93637
	ASTE004314	0.91687	ASTE014239	-0.90127	ASTE009865	0.9281	ASTE010261	0.96903	ASTE000919	-0.9362
	ASTE004791	0.9171	ASTE010820	-0.90117	ASTE000648	0.92813	ASTE000242	0.96907	ASTE006045	-0.936
	ASTE003719	0.91717	ASTE002041	-0.90113	ASTE005816	0.92813	ASTE005228	0.96943	ASTE001571	-0.93587
	ASTE005979	0.9173	ASTE000494	-0.9011	ASTE002560	0.9283	ASTE009674	0.96947	ASTE005037	-0.93567
	ASTE006089	0.91737	ASTE015147	-0.901	ASTE003024	0.9286	ASTE000814	0.96957	ASTE008797	-0.93553
	ASTE004734	0.9176	ASTE010431	-0.90097	ASTE001474	0.92863	ASTE010556	0.96957	ASTE007167	-0.93547
	ASTE001840	0.91773	ASTE004117	-0.90077	ASTE008391	0.92893	ASTE014624	0.9697	ASTE004956	-0.9354
	ASTE006633	0.91787	ASTE002386	-0.9006	ASTE009772	0.92897	ASTE007245	0.96983	ASTE005243	-0.93507
	ASTE014289	0.91793	ASTE009056	-0.9006	ASTE011403	0.92907	ASTE006877	0.9702	ASTE014289	-0.9349
	ASTE005243	0.9181	ASTE006848	-0.9001	ASTE015528	0.92933	ASTE014019	0.97037	ASTE006633	-0.93487
	ASTE007874	0.91843	ASTE015044	-0.90007	ASTE006471	0.92937	ASTE001440	0.9705	ASTE010589	-0.93477
	ASTE007167	0.91853	ASTE000744	0.90007	ASTE011163	0.9294	ASTE002654	0.97053	ASTE001840	-0.93473
	ASTE008797	0.91863	ASTE001424	0.90007	ASTE006374	0.92963	ASTE006697	0.97067	ASTE004734	-0.9346
	ASTE004052	0.91873	ASTE011083	0.9001	ASTE006537	0.93007	ASTE007240	0.97083	ASTE007645	-0.93447
	ASTE005037	0.91877	ASTE006782	0.90017	ASTE000918	0.9301	ASTE008875	0.97093	ASTE006089	-0.9344
	ASTE006790	0.91893	ASTE003618	0.90023	ASTE010375	0.9301	ASTE011431	0.97157	ASTE005979	-0.93433
	ASTE010072	0.91903	ASTE014348	0.9003	ASTE006313	0.93027	ASTE002861	0.97167	ASTE003719	-0.93423
	ASTE006045	0.91913	ASTE003367	0.90033	ASTE009003	0.93047	ASTE014818	0.9717	ASTE011729	-0.9342
	ASTE000919	0.91937	ASTE008049	0.90053	ASTE014464	0.93047	ASTE009662	0.97187	ASTE004791	-0.93417
	ASTE002752	0.91957	ASTE004995	0.9006	ASTE007937	0.93053	ASTE008608	0.9721	ASTE004314	-0.93397
	ASTE011727	0.91957	ASTE001089	0.90063	ASTE001596	0.93067	ASTE005063	0.97223	ASTE007788	-0.93367
	ASTE008370	0.92	ASTE008192	0.901	ASTE002934	0.93073	ASTE005173	0.97227	ASTE003269	-0.93357
	ASTE007103	0.92037	ASTE004826	0.9011	ASTE008939	0.93073	ASTE005064	0.9724	ASTE007003	-0.9334
	ASTE004704	0.9204	ASTE011796	0.90117	ASTE004217	0.93077	ASTE007233	0.97247	ASTE002227	-0.93337
	ASTE011512	0.92067	ASTE001668	0.9012	ASTE009083	0.93087	ASTE000136	0.9726	ASTE014002	-0.93337
	ASTE004565	0.92077	ASTE011226	0.9013	ASTE009468	0.931	ASTE009530	0.97267	ASTE009696	-0.9333
	ASTE000801	0.92113	ASTE008258	0.90133	ASTE003685	0.93113	ASTE007469	0.9727	ASTE004950	-0.9332
	ASTE004818	0.92117	ASTE010129	0.90137	ASTE000343	0.93117	ASTE007397	0.97287	ASTE005793	-0.93313
	ASTE008530	0.9212	ASTE009747	0.9014	ASTE002002	0.9312	ASTE005245	0.97293	ASTE009795	-0.933
	ASTE002822	0.92123	ASTE005865	0.90143	ASTE011472	0.9312	ASTE001833	0.973	ASTE005574	-0.93293
	ASTE009540	0.92123	ASTE006519	0.90147	ASTE000660	0.9315	ASTE003602	0.9732	ASTE003418	-0.9328
	ASTE008267	0.92127	ASTE002599	0.9015	ASTE004878	0.9315	ASTE008069	0.97323	ASTE009192	-0.93273
	ASTE004321	0.92137	ASTE004888	0.9016	ASTE014542	0.9315	ASTE004947	0.97327	ASTE008550	-0.9327
	ASTE009749	0.92157	ASTE005735	0.90163	ASTE006642	0.9316	ASTE008953	0.97363	ASTE003132	-0.932
	ASTE009796	0.9216	ASTE008573	0.90167	ASTE006650	0.93207	ASTE010283	0.97363	ASTE000176	-0.93197
	ASTE008715	0.9217	ASTE001620	0.90173	ASTE000485	0.93217	ASTE006255	0.97383	ASTE000870	-0.9319
	ASTE002782	0.92177	ASTE007480	0.90177	ASTE002448	0.9322	ASTE007995	0.97383	ASTE005837	-0.93187
	ASTE009355	0.92187	ASTE004246	0.9019	ASTE002124	0.93223	ASTE006947	0.97397	ASTE009176	-0.93183
	ASTE014134	0.92193	ASTE002321	0.90203	ASTE007822	0.93223	ASTE007219	0.97397	ASTE001780	-0.9318
	ASTE005647	0.92207	ASTE004118	0.90217	ASTE006982	0.93227	ASTE010182	0.97403	ASTE008019	-0.93163
	ASTE000406	0.92213	ASTE000409	0.90237	ASTE001495	0.93237	ASTE014171	0.97447	ASTE007744	-0.9313
	ASTE001307	0.9222	ASTE011433	0.9024	ASTE004048	0.93243	ASTE000117	0.97463	ASTE003092	-0.93127
	ASTE010309	0.92243	ASTE000240	0.90267	ASTE005748	0.93273	ASTE009654	0.97467	ASTE001342	-0.9312
	ASTE002105	0.92247	ASTE006203	0.90267	ASTE002355	0.93277	ASTE009640	0.97477	ASTE014737	-0.9312
	ASTE003106	0.92247	ASTE003463	0.9027	ASTE003792	0.9329	ASTE004723	0.97497	ASTE005491	-0.93117
	ASTE000470	0.9225	ASTE006397	0.90303	ASTE005713	0.9329	ASTE001272	0.97503	ASTE014366	-0.93097
	ASTE003145	0.92253	ASTE008067	0.90303	ASTE002408	0.93293	ASTE007139	0.97507	ASTE008746	-0.9308
	ASTE010661	0.9226	ASTE011683	0.90317	ASTE000856	0.93297	ASTE001661	0.9751	ASTE009616	-0.9308
	ASTE004856	0.92267	ASTE000006	0.90327	ASTE003409	0.93303	ASTE005287	0.9751	ASTE003823	-0.9307
	ASTE000909	0.9228	ASTE004166	0.9034	ASTE000869	0.93313	ASTE003100	0.97553	ASTE002247	-0.93047
	ASTE006890	0.92293	ASTE000575	0.9036	ASTE005649	0.93317	ASTE007418	0.97583	ASTE011183	-0.93037
	ASTE002676	0.92297	ASTE007883	0.9036	ASTE011135	0.93333	ASTE008448	0.97583	ASTE010165	-0.9298
	ASTE006483	0.923	ASTE006605	0.90363	ASTE015080	0.9335	ASTE003228	0.97587	ASTE000322	-0.92977
	ASTE014025	0.92307	ASTE003572	0.90403	ASTE002620	0.9338	ASTE007089	0.9759	ASTE003267	-0.92977
	ASTE011191	0.92327	ASTE001492	0.9041	ASTE004442	0.93397	ASTE002200	0.97627	ASTE006040	-0.92977
	ASTE009106	0.9234	ASTE005296	0.90413	ASTE005674	0.93397	ASTE008473	0.9764	ASTE008571	-0.92973
	ASTE008473	0.92343	ASTE010558	0.9043	ASTE005345	0.93413	ASTE002823	0.9765	ASTE008188	-0.9297
	ASTE007694	0.92347	ASTE010533	0.9044	ASTE007629	0.93413	ASTE014025	0.9766	ASTE000371	-0.92963
	ASTE008286	0.9235	ASTE006486	0.90457	ASTE014040	0.93423	ASTE006890	0.97667	ASTE005498	-0.9296
	ASTE011480	0.9235	ASTE009586	0.9046	ASTE001936	0.93433	ASTE000909	0.97677	ASTE000927	-0.92953
	ASTE004174	0.92357	ASTE011692	0.9047	ASTE000885	0.93443	ASTE004856	0.9768	ASTE001270	-0.92947
	ASTE002200	0.92367	ASTE011152	0.90477	ASTE006938	0.93477	ASTE000470	0.9769	ASTE011081	-0.92933
	ASTE006533	0.92367	ASTE000607	0.90483	ASTE014215	0.9348	ASTE003145	0.9769	ASTE002232	-0.9293
	ASTE006934	0.924	ASTE005968	0.90483	ASTE005249	0.93483	ASTE003106	0.97693	ASTE003762	-0.92917
	ASTE011215	0.92427	ASTE008186	0.90483	ASTE005458	0.93483	ASTE010309	0.97693	ASTE003609	-0.92907
	ASTE007089	0.92433	ASTE006194	0.905	ASTE000813	0.93493	ASTE000406	0.97713	ASTE004870	-0.92873
	ASTE011096	0.9244	ASTE000277	0.90517	ASTE010003	0.93523	ASTE005647	0.97717	ASTE002520	-0.9286
	ASTE007418	0.92443	ASTE006859	0.90533	ASTE004414	0.93567	ASTE000998	0.9772	ASTE003643	-0.92853
	ASTE011225	0.92453	ASTE001867	0.90543	ASTE005324	0.93593	ASTE003793	0.97737	ASTE010200	-0.9285
	ASTE009025	0.92467	ASTE010620	0.90543	ASTE007212	0.93617	ASTE004321	0.97753	ASTE010670	-0.92843
	ASTE009883	0.92467	ASTE009010	0.90553	ASTE009466	0.93623	ASTE002822	0.9776	ASTE002677	-0.92833
	ASTE004202	0.9247	ASTE007739	0.90563	ASTE011249	0.9363	ASTE002477	0.97767	ASTE002866	-0.92833
	ASTE003100	0.92493	ASTE009926	0.90567	ASTE006226	0.93643	ASTE004332	0.97767	ASTE006105	-0.92827
	ASTE011673	0.92507	ASTE014477	0.90577	ASTE000812	0.9365	ASTE014200	0.9779	ASTE009511	-0.9282
	ASTE001925	0.9252	ASTE009627	0.90587	ASTE004645	0.9365	ASTE011512	0.97793	ASTE010790	-0.92813
	ASTE014934	0.92533	ASTE003761	0.9059	ASTE008738	0.9365	ASTE011054	0.97813	ASTE001730	-0.92807
	ASTE001532	0.92537	ASTE003133	0.90593	ASTE007826	0.93687	ASTE010072	0.97877	ASTE002443	-0.928
	ASTE002108	0.9254	ASTE014495	0.90593	ASTE004760	0.93703	ASTE006790	0.97883	ASTE002174	-0.9278
	ASTE003803	0.92547	ASTE002547	0.90597	ASTE011412	0.93707	ASTE004052	0.97893	ASTE002329	-0.92773
	ASTE004407	0.92547	ASTE003777	0.90597	ASTE007791	0.93713	ASTE007874	0.97907	ASTE004465	-0.9277
	ASTE007679	0.9256	ASTE010619	0.90597	ASTE006376	0.93717	ASTE003966	0.9792	ASTE010399	-0.92757
	ASTE007807	0.92563	ASTE002249	0.906	ASTE000706	0.9373	ASTE001830	0.9794	ASTE005737	-0.92743
	ASTE001661	0.9257	ASTE010340	0.90603	ASTE001908	0.93763	ASTE010674	0.97993	ASTE001894	-0.9274
	ASTE004834	0.9257	ASTE007700	0.9061	ASTE007018	0.9377	ASTE011706	0.97997	ASTE002027	-0.9272
	ASTE005287	0.9257	ASTE000520	0.90613	ASTE010771	0.9377	ASTE001847	0.9801	ASTE010127	-0.92703
	ASTE006937	0.9258	ASTE008323	0.9062	ASTE010782	0.9378	ASTE008220	0.9801	ASTE010394	-0.92697
	ASTE004723	0.9259	ASTE008166	0.9064	ASTE014519	0.93783	ASTE010397	0.9801	ASTE010177	-0.92683
	ASTE010089	0.92597	ASTE000545	0.90643	ASTE001249	0.93793	ASTE009130	0.98027	ASTE004759	-0.9266
	ASTE014299	0.9261	ASTE000611	0.90647	ASTE011170	0.93797	ASTE009310	0.98043	ASTE014797	-0.92643
	ASTE004103	0.92623	ASTE010310	0.9067	ASTE002204	0.9381	ASTE001349	0.9805	ASTE003200	-0.92637
	ASTE008369	0.92623	ASTE014204	0.9067	ASTE003802	0.93827	ASTE004160	0.9805	ASTE009015	-0.92627
	ASTE009640	0.92627	ASTE004685	0.9068	ASTE005343	0.93827	ASTE011274	0.98053	ASTE005693	-0.92623
	ASTE003626	0.9264	ASTE005298	0.90697	ASTE009271	0.9383	ASTE007968	0.98057	ASTE008387	-0.92617
	ASTE009654	0.92643	ASTE015261	0.90697	ASTE008782	0.93833	ASTE010853	0.98057	ASTE008048	-0.9261
	ASTE000117	0.92647	ASTE002806	0.907	ASTE000632	0.93843	ASTE000234	0.98063	ASTE009688	-0.92597
	ASTE000220	0.92677	ASTE002711	0.9073	ASTE003001	0.93847	ASTE005855	0.9809	ASTE008203	-0.92587
	ASTE014171	0.92677	ASTE002235	0.90743	ASTE000988	0.93877	ASTE006469	0.981	ASTE002452	-0.92583
	ASTE000209	0.92693	ASTE008007	0.9075	ASTE001774	0.93877	ASTE011647	0.9812	ASTE003214	-0.92553
	ASTE011423	0.927	ASTE000587	0.90757	ASTE008283	0.9388	ASTE000898	0.98133	ASTE002143	-0.9255
	ASTE009358	0.92703	ASTE002154	0.90797	ASTE010184	0.93917	ASTE004256	0.98163	ASTE001657	-0.9253
	ASTE009256	0.92707	ASTE002078	0.90803	ASTE006087	0.9394	ASTE003880	0.98177	ASTE000329	-0.92517
	ASTE010182	0.9275	ASTE005892	0.90803	ASTE006325	0.93943	ASTE010639	0.98187	ASTE004251	-0.92517
	ASTE007219	0.9276	ASTE010007	0.90817	ASTE010033	0.93947	ASTE001712	0.9819	ASTE001986	-0.92513
	ASTE007995	0.92777	ASTE011438	0.90817	ASTE004754	0.93967	ASTE007158	0.98203	ASTE002683	-0.92513
	ASTE010877	0.92783	ASTE000574	0.9082	ASTE006795	0.9398	ASTE006611	0.9822	ASTE006031	-0.9251
	ASTE009250	0.92803	ASTE004918	0.9082	ASTE002819	0.93993	ASTE005817	0.98223	ASTE010795	-0.9251
	ASTE008953	0.92817	ASTE001521	0.90833	ASTE004263	0.94033	ASTE004268	0.98243	ASTE003615	-0.92507
	ASTE008529	0.9282	ASTE007225	0.90833	ASTE008999	0.94033	ASTE001347	0.98303	ASTE010052	-0.92503
	ASTE007070	0.9287	ASTE015074	0.90833	ASTE004363	0.94037	ASTE011699	0.98313	ASTE003219	-0.92467
	ASTE004947	0.92873	ASTE014329	0.9084	ASTE008904	0.94043	ASTE006475	0.98323	ASTE011216	-0.92463
	ASTE003602	0.9288	ASTE002269	0.90847	ASTE009650	0.9405	ASTE008111	0.98343	ASTE009602	-0.9246
	ASTE002233	0.92887	ASTE006165	0.90847	ASTE006972	0.9406	ASTE001990	0.98367	ASTE003917	-0.92457
	ASTE004138	0.9289	ASTE000731	0.90873	ASTE004259	0.94063	ASTE004489	0.98367	ASTE009835	-0.92437
	ASTE006060	0.92897	ASTE004004	0.9089	ASTE010950	0.94087	ASTE010219	0.98367	ASTE004224	-0.92423
	ASTE003043	0.92907	ASTE007400	0.90913	ASTE004430	0.94113	ASTE004300	0.98373	ASTE004156	-0.92417
	ASTE000365	0.9291	ASTE009390	0.90913	ASTE001575	0.94117	ASTE004801	0.98403	ASTE009928	-0.92413
	ASTE001833	0.92917	ASTE002315	0.90917	ASTE003785	0.94117	ASTE006279	0.98403	ASTE006416	-0.92403
	ASTE003003	0.92937	ASTE005676	0.90937	ASTE002982	0.94137	ASTE009653	0.98407	ASTE010971	-0.92393
	ASTE004176	0.92943	ASTE004567	0.90943	ASTE005777	0.94143	ASTE004820	0.9841	ASTE015166	-0.9239
	ASTE009961	0.92953	ASTE011748	0.90943	ASTE003937	0.94167	ASTE005743	0.9841	ASTE002838	-0.92387
	ASTE006578	0.9296	ASTE004025	0.9095	ASTE014187	0.94177	ASTE003867	0.9842	ASTE007673	-0.92387
	ASTE007469	0.92963	ASTE008929	0.90967	ASTE004785	0.94197	ASTE010130	0.98427	ASTE007248	-0.92383
	ASTE010856	0.92967	ASTE004515	0.9097	ASTE004605	0.94203	ASTE008570	0.9844	ASTE002931	-0.9238
	ASTE009530	0.9297	ASTE007724	0.90973	ASTE009645	0.94237	ASTE007105	0.98457	ASTE010891	-0.92377
	ASTE000136	0.9298	ASTE008059	0.90973	ASTE009773	0.9425	ASTE009664	0.9847	ASTE001680	-0.92373
	ASTE005316	0.93003	ASTE001998	0.91007	ASTE001210	0.94273	ASTE003664	0.98477	ASTE006284	-0.9237
	ASTE007233	0.93003	ASTE004236	0.91007	ASTE006606	0.94287	ASTE015256	0.98477	ASTE004185	-0.9236
	ASTE005063	0.93037	ASTE008605	0.91027	ASTE009800	0.94287	ASTE003809	0.98483	ASTE004942	-0.92353
	ASTE006880	0.93043	ASTE003054	0.9103	ASTE006280	0.94293	ASTE003376	0.98487	ASTE001769	-0.9233
	ASTE008608	0.93057	ASTE008901	0.91033	ASTE001514	0.9431	ASTE007746	0.98517	ASTE008380	-0.9233
	ASTE004813	0.93073	ASTE001481	0.9106	ASTE001390	0.9432	ASTE006345	0.9852	ASTE003795	-0.92317
	ASTE003471	0.9309	ASTE000880	0.91063	ASTE001091	0.94333	ASTE005581	0.98537	ASTE011105	-0.92313
	ASTE015014	0.9311	ASTE003304	0.91063	ASTE001734	0.94377	ASTE001056	0.9854	ASTE009985	-0.92307
	ASTE000449	0.93113	ASTE008133	0.91063	ASTE008345	0.9438	ASTE006481	0.98557	ASTE006272	-0.92293
	ASTE014818	0.9312	ASTE004602	0.91073	ASTE011341	0.9439	ASTE011458	0.98557	ASTE011396	-0.9229
	ASTE002861	0.93127	ASTE014405	0.91077	ASTE011042	0.944	ASTE010754	0.9856	ASTE007644	-0.9227
	ASTE008415	0.93173	ASTE011752	0.9108	ASTE002083	0.94427	ASTE004574	0.98563	ASTE006664	-0.92257
	ASTE007330	0.9319	ASTE005075	0.911	ASTE000739	0.94443	ASTE007214	0.98577	ASTE003312	-0.92243
	ASTE008875	0.93237	ASTE005334	0.911	ASTE004281	0.94443	ASTE009219	0.9858	ASTE005599	-0.92227
	ASTE003926	0.9324	ASTE004963	0.91103	ASTE009257	0.9445	ASTE007558	0.98583	ASTE010305	-0.9222
	ASTE006697	0.93277	ASTE000631	0.91113	ASTE009649	0.94463	ASTE011166	0.98583	ASTE005218	-0.92217
	ASTE009445	0.93287	ASTE007505	0.91113	ASTE006008	0.9447	ASTE004209	0.98593	ASTE008869	-0.92217
	ASTE002654	0.93297	ASTE009422	0.91113	ASTE008567	0.94473	ASTE004646	0.98617	ASTE001928	-0.92207
	ASTE000111	0.933	ASTE010497	0.91113	ASTE011426	0.94487	ASTE014426	0.9862	ASTE003817	-0.922
	ASTE001440	0.933	ASTE003710	0.9112	ASTE000183	0.9449	ASTE000183	0.98637	ASTE004996	-0.92183
	ASTE002229	0.93303	ASTE002458	0.91123	ASTE014475	0.945	ASTE011042	0.9868	ASTE002460	-0.9218
	ASTE001128	0.93307	ASTE014772	0.91127	ASTE015176	0.94523	ASTE008345	0.9869	ASTE008920	-0.9218
	ASTE008389	0.93307	ASTE008846	0.9113	ASTE003612	0.94527	ASTE010529	0.9869	ASTE002536	-0.9217
	ASTE014019	0.9332	ASTE010142	0.9114	ASTE000498	0.94533	ASTE001734	0.98693	ASTE000174	-0.92167
	ASTE014940	0.9332	ASTE005907	0.91143	ASTE007770	0.9454	ASTE001091	0.98713	ASTE010482	-0.92147
	ASTE004249	0.93333	ASTE005543	0.9117	ASTE011537	0.94563	ASTE001390	0.9872	ASTE010067	-0.92143
	ASTE007245	0.934	ASTE000197	0.9118	ASTE004209	0.94573	ASTE001242	0.98723	ASTE009739	-0.9213
	ASTE014059	0.9342	ASTE011612	0.9118	ASTE006237	0.94583	ASTE001514	0.98723	ASTE002788	-0.92127
	ASTE000814	0.9344	ASTE006538	0.91187	ASTE005277	0.94587	ASTE009800	0.98737	ASTE011690	-0.92123
	ASTE010556	0.9344	ASTE007985	0.91187	ASTE005888	0.9459	ASTE009773	0.98753	ASTE008735	-0.9212
	ASTE002478	0.93463	ASTE006208	0.912	ASTE007558	0.94593	ASTE004605	0.98773	ASTE003718	-0.921
	ASTE002017	0.93483	ASTE007157	0.91203	ASTE011166	0.94593	ASTE014187	0.98787	ASTE007970	-0.92097
	ASTE002615	0.93483	ASTE005929	0.91217	ASTE003701	0.94623	ASTE002982	0.98803	ASTE002451	-0.92077
	ASTE000242	0.9351	ASTE005590	0.9122	ASTE009216	0.94623	ASTE003785	0.98817	ASTE010552	-0.92057
	ASTE010261	0.93517	ASTE002077	0.9123	ASTE004574	0.9463	ASTE014675	0.98823	ASTE002665	-0.92043
	ASTE008725	0.9352	ASTE011593	0.9123	ASTE010754	0.9464	ASTE008543	0.98827	ASTE004056	-0.9204
	ASTE003704	0.9355	ASTE003517	0.91237	ASTE004559	0.94647	ASTE010950	0.98827	ASTE009077	-0.9204
	ASTE008236	0.93563	ASTE011565	0.91237	ASTE006760	0.94647	ASTE008218	0.9884	ASTE006741	-0.9203
	ASTE005433	0.93577	ASTE008163	0.91243	ASTE002181	0.9467	ASTE008999	0.98853	ASTE008426	-0.92023
	ASTE001576	0.93607	ASTE007721	0.91247	ASTE001056	0.94677	ASTE006720	0.98903	ASTE002962	-0.92003
	ASTE009955	0.93617	ASTE009173	0.9125	ASTE005581	0.94683	ASTE008782	0.98937	ASTE008336	-0.9198
	ASTE011204	0.93627	ASTE009249	0.91297	ASTE009949	0.9469	ASTE000153	0.9894	ASTE005117	-0.91967
	ASTE006011	0.9365	ASTE005839	0.91303	ASTE006345	0.94713	ASTE003802	0.9894	ASTE008551	-0.91967
	ASTE009962	0.9365	ASTE000645	0.91313	ASTE007143	0.94717	ASTE008713	0.9894	ASTE005965	-0.91957
	ASTE008336	0.93657	ASTE004009	0.9132	ASTE006358	0.9473	ASTE010782	0.9896	ASTE006375	-0.9193
	ASTE001238	0.9369	ASTE011581	0.9132	ASTE007382	0.9473	ASTE014389	0.98963	ASTE007840	-0.91927
	ASTE011136	0.937	ASTE006109	0.91333	ASTE007875	0.94733	ASTE009666	0.9897	ASTE015305	-0.91907
	ASTE008379	0.93733	ASTE010132	0.91333	ASTE011466	0.94737	ASTE000013	0.98973	ASTE000408	-0.919
	ASTE007421	0.9375	ASTE009658	0.91347	ASTE009906	0.9474	ASTE007791	0.98987	ASTE004599	-0.9186
	ASTE011632	0.93763	ASTE000701	0.91363	ASTE009714	0.9477	ASTE004760	0.98993	ASTE003437	-0.91857
	ASTE003718	0.93767	ASTE003490	0.9137	ASTE014361	0.9477	ASTE009466	0.99023	ASTE003704	-0.91857
	ASTE006645	0.9379	ASTE007369	0.9137	ASTE003376	0.94777	ASTE000813	0.99073	ASTE008293	-0.91853
	ASTE005854	0.93793	ASTE010921	0.9138	ASTE009902	0.94777	ASTE006938	0.9908	ASTE010261	-0.9182
	ASTE011064	0.938	ASTE004504	0.91383	ASTE003664	0.94793	ASTE014040	0.991	ASTE000242	-0.91813
	ASTE001895	0.9384	ASTE003951	0.9139	ASTE011418	0.94793	ASTE005345	0.99103	ASTE009708	-0.91813
	ASTE003063	0.93843	ASTE010958	0.91393	ASTE009664	0.94803	ASTE007629	0.99107	ASTE009293	-0.91807
	ASTE003402	0.93863	ASTE008512	0.91397	ASTE014054	0.94813	ASTE009976	0.99117	ASTE002918	-0.9179
	ASTE000433	0.93867	ASTE007804	0.914	ASTE004225	0.9482	ASTE015080	0.9913	ASTE006458	-0.9178
	ASTE011233	0.9388	ASTE000335	0.9141	ASTE011614	0.9482	ASTE005649	0.9914	ASTE007584	-0.9178
	ASTE003312	0.93893	ASTE007695	0.91417	ASTE011521	0.9483	ASTE000856	0.99147	ASTE009577	-0.91753
	ASTE005942	0.93897	ASTE004157	0.9143	ASTE003714	0.94857	ASTE006958	0.99163	ASTE005998	-0.9174
	ASTE010217	0.93903	ASTE004513	0.91437	ASTE008570	0.94863	ASTE010487	0.99163	ASTE000814	-0.91737
	ASTE015223	0.93903	ASTE010422	0.9144	ASTE010130	0.94883	ASTE002448	0.99173	ASTE008491	-0.91737
	ASTE014455	0.9391	ASTE000808	0.91447	ASTE001739	0.94893	ASTE007822	0.99173	ASTE010556	-0.91737
	ASTE000131	0.9392	ASTE009783	0.91453	ASTE008292	0.94893	ASTE006650	0.9918	ASTE005807	-0.91733
	ASTE006272	0.9394	ASTE008326	0.91457	ASTE003867	0.949	ASTE003685	0.99213	ASTE004762	-0.91727
	ASTE011105	0.93953	ASTE005675	0.91463	ASTE003303	0.94903	ASTE001673	0.99217	ASTE002469	-0.91697
	ASTE000459	0.93967	ASTE006630	0.91463	ASTE005429	0.9491	ASTE009468	0.99217	ASTE000472	-0.91693
	ASTE005895	0.9399	ASTE003936	0.915	ASTE000719	0.9492	ASTE009083	0.9922	ASTE007245	-0.9169
	ASTE007298	0.93993	ASTE006752	0.91507	ASTE006955	0.9492	ASTE002207	0.99263	ASTE002072	-0.91673
	ASTE001680	0.9401	ASTE005930	0.9151	ASTE009653	0.94923	ASTE007138	0.99267	ASTE009326	-0.9167
	ASTE002931	0.94017	ASTE006263	0.9153	ASTE009792	0.94923	ASTE007805	0.9927	ASTE011461	-0.91623
	ASTE007673	0.94023	ASTE005962	0.91533	ASTE004801	0.94927	ASTE009161	0.9927	ASTE014019	-0.91603
	ASTE014478	0.94057	ASTE002444	0.91537	ASTE011299	0.94943	ASTE011163	0.9927	ASTE002322	-0.91587
	ASTE009698	0.9407	ASTE008201	0.9154	ASTE010258	0.94947	ASTE003614	0.99273	ASTE008617	-0.91583
	ASTE009602	0.94087	ASTE000782	0.91547	ASTE009208	0.94953	ASTE006471	0.99273	ASTE001440	-0.9158
	ASTE004601	0.94097	ASTE005242	0.91553	ASTE005318	0.9496	ASTE015528	0.99273	ASTE002654	-0.91577
	ASTE004237	0.94103	ASTE009848	0.91553	ASTE001727	0.94963	ASTE008640	0.99283	ASTE001693	-0.91567
	ASTE002683	0.94133	ASTE003411	0.9158	ASTE007235	0.94967	ASTE008391	0.99287	ASTE006697	-0.91553
	ASTE005689	0.94157	ASTE014113	0.91583	ASTE004300	0.94977	ASTE010032	0.9929	ASTE006576	-0.9154
	ASTE005580	0.9416	ASTE003631	0.91587	ASTE006002	0.9498	ASTE001474	0.99297	ASTE009361	-0.9154
	ASTE001565	0.94193	ASTE004255	0.91597	ASTE001990	0.94993	ASTE011154	0.99297	ASTE006653	-0.9153
	ASTE002452	0.94193	ASTE007037	0.91607	ASTE002067	0.9501	ASTE011059	0.9932	ASTE010161	-0.91523
	ASTE009688	0.94207	ASTE009221	0.9161	ASTE008622	0.95023	ASTE014242	0.9932	ASTE014427	-0.9152
	ASTE014105	0.9421	ASTE010975	0.91613	ASTE008111	0.9503	ASTE009791	0.99333	ASTE008875	-0.91507
	ASTE001787	0.94213	ASTE010040	0.91633	ASTE008545	0.95047	ASTE011019	0.99353	ASTE002891	-0.91503
	ASTE011298	0.94213	ASTE007962	0.9164	ASTE000891	0.95053	ASTE000415	0.99357	ASTE002401	-0.915
	ASTE007057	0.9422	ASTE009619	0.91643	ASTE007302	0.95057	ASTE009678	0.99357	ASTE015099	-0.91493
	ASTE003200	0.94243	ASTE002658	0.9165	ASTE009694	0.9506	ASTE010137	0.99387	ASTE000480	-0.91477
	ASTE005794	0.94243	ASTE014465	0.91653	ASTE000198	0.95067	ASTE001826	0.9939	ASTE002607	-0.91453
	ASTE014797	0.94247	ASTE006398	0.91663	ASTE000346	0.95073	ASTE003372	0.99407	ASTE001863	-0.91407
	ASTE005989	0.9425	ASTE006612	0.91667	ASTE005825	0.95077	ASTE014008	0.99417	ASTE008672	-0.91407
	ASTE011104	0.9425	ASTE000754	0.9167	ASTE007666	0.95077	ASTE000651	0.99423	ASTE002861	-0.91383
	ASTE005065	0.94257	ASTE007878	0.9167	ASTE011699	0.9508	ASTE005001	0.99423	ASTE006784	-0.9138
	ASTE000577	0.94267	ASTE007534	0.91673	ASTE001347	0.951	ASTE006180	0.99423	ASTE014818	-0.91377
	ASTE002306	0.94273	ASTE004396	0.917	ASTE009699	0.95113	ASTE010700	0.99457	ASTE011260	-0.91373
	ASTE001230	0.9428	ASTE002824	0.91703	ASTE007012	0.95117	ASTE000866	0.99467	ASTE001482	-0.9137
	ASTE000795	0.9429	ASTE007116	0.91707	ASTE003768	0.95123	ASTE002636	0.9949	ASTE015247	-0.91367
	ASTE011376	0.943	ASTE004767	0.91713	ASTE003687	0.95127	ASTE008648	0.99493	ASTE008235	-0.9136
	ASTE001361	0.94303	ASTE004039	0.91733	ASTE009189	0.95157	ASTE002433	0.99497	ASTE009071	-0.9136
	ASTE010127	0.94303	ASTE002061	0.91737	ASTE004670	0.95183	ASTE007160	0.995	ASTE002267	-0.91357
	ASTE009327	0.94317	ASTE002853	0.91743	ASTE001902	0.95193	ASTE003414	0.99507	ASTE000465	-0.9133
	ASTE001229	0.94323	ASTE001151	0.91763	ASTE015197	0.95193	ASTE003127	0.99517	ASTE004773	-0.9133
	ASTE000961	0.9435	ASTE009298	0.91803	ASTE004268	0.95197	ASTE001674	0.9952	ASTE005806	-0.91317
	ASTE004465	0.9436	ASTE004398	0.91813	ASTE009932	0.95207	ASTE005970	0.99527	ASTE008608	-0.91307
	ASTE008217	0.9438	ASTE003013	0.91817	ASTE004065	0.9522	ASTE004566	0.9953	ASTE010776	-0.913
	ASTE002443	0.94387	ASTE007851	0.9183	ASTE007169	0.9522	ASTE006687	0.9953	ASTE005063	-0.91287
	ASTE002518	0.9439	ASTE001452	0.91837	ASTE003720	0.95227	ASTE001531	0.99533	ASTE001813	-0.91283
	ASTE006105	0.9441	ASTE008152	0.9184	ASTE008726	0.9523	ASTE001816	0.99533	ASTE009812	-0.91273
	ASTE007686	0.9441	ASTE003903	0.91843	ASTE005000	0.9525	ASTE004999	0.99537	ASTE003000	-0.9126
	ASTE002677	0.94417	ASTE010654	0.91863	ASTE007158	0.95263	ASTE000327	0.9955	ASTE011351	-0.91253
	ASTE002866	0.94417	ASTE005565	0.91873	ASTE001712	0.95283	ASTE015007	0.9956	ASTE007233	-0.91247
	ASTE005634	0.94423	ASTE003692	0.91893	ASTE010639	0.9529	ASTE003744	0.9957	ASTE001076	-0.9124
	ASTE010670	0.94427	ASTE004733	0.919	ASTE003474	0.95293	ASTE000186	0.99573	ASTE006083	-0.9123
	ASTE015088	0.94427	ASTE009294	0.91907	ASTE004690	0.95317	ASTE014241	0.9958	ASTE000136	-0.91223
	ASTE003643	0.94437	ASTE006796	0.9191	ASTE007403	0.9535	ASTE007048	0.99583	ASTE001999	-0.91223
	ASTE003908	0.94437	ASTE001595	0.91917	ASTE001804	0.95353	ASTE003992	0.99587	ASTE002123	-0.91223
	ASTE004870	0.94453	ASTE002840	0.91917	ASTE011647	0.95397	ASTE009817	0.99587	ASTE003476	-0.91223
	ASTE004962	0.94467	ASTE002065	0.9192	ASTE008079	0.95407	ASTE015084	0.99587	ASTE009530	-0.9121
	ASTE002324	0.94477	ASTE010914	0.91923	ASTE010112	0.95413	ASTE014587	0.99593	ASTE007469	-0.91203
	ASTE003625	0.94477	ASTE005687	0.91927	ASTE003976	0.9543	ASTE003642	0.99617	ASTE009309	-0.91203
	ASTE009166	0.94483	ASTE006691	0.91927	ASTE011229	0.95433	ASTE011257	0.99627	ASTE005710	-0.91197
	ASTE003762	0.9449	ASTE000339	0.9193	ASTE005855	0.9544	ASTE002301	0.9965	ASTE005067	-0.91163
	ASTE006014	0.9449	ASTE007912	0.9193	ASTE008087	0.9544	ASTE000169	0.99663	ASTE001833	-0.91153
	ASTE002254	0.94503	ASTE004556	0.9194	ASTE008911	0.95443	ASTE000490	0.99663	ASTE007714	-0.9115
	ASTE011081	0.94507	ASTE011516	0.9194	ASTE001698	0.95457	ASTE015320	0.99667	ASTE003602	-0.91113
	ASTE004683	0.94517	ASTE014370	0.9194	ASTE007825	0.95467	ASTE001713	0.9967	ASTE003128	-0.91103
	ASTE000371	0.94533	ASTE004429	0.91943	ASTE002509	0.9547	ASTE001798	0.9968	ASTE004947	-0.91103
	ASTE004478	0.94537	ASTE007740	0.91943	ASTE014351	0.9547	ASTE004394	0.99683	ASTE006892	-0.911
	ASTE005685	0.946	ASTE006080	0.9196	ASTE009394	0.95477	ASTE002723	0.9969	ASTE006897	-0.91097
	ASTE014104	0.94603	ASTE005419	0.9198	ASTE000234	0.9548	ASTE009751	0.99697	ASTE015134	-0.91083
	ASTE002247	0.94607	ASTE007680	0.91983	ASTE010853	0.9549	ASTE014733	0.99713	ASTE010886	-0.9108
	ASTE008318	0.94607	ASTE014981	0.91987	ASTE007968	0.95493	ASTE003784	0.99717	ASTE008953	-0.9104
	ASTE011701	0.94607	ASTE005738	0.91997	ASTE011274	0.95497	ASTE001035	0.9972	ASTE010419	-0.91027
	ASTE009368	0.94613	ASTE010887	0.92003	ASTE001349	0.955	ASTE014968	0.9972	ASTE004668	-0.91013
	ASTE005079	0.94633	ASTE006394	0.92017	ASTE004160	0.95503	ASTE015257	0.9973	ASTE000473	-0.91003
	ASTE010734	0.94637	ASTE009635	0.92047	ASTE001703	0.95507	ASTE001447	0.99733	ASTE007141	-0.91
	ASTE003974	0.94643	ASTE009878	0.9206	ASTE005129	0.95513	ASTE004079	0.9975	ASTE007995	-0.90997
	ASTE001373	0.94647	ASTE010332	0.9207	ASTE008220	0.9556	ASTE005266	0.99763	ASTE007219	-0.9098
	ASTE002945	0.94647	ASTE014796	0.9207	ASTE014657	0.9556	ASTE007615	0.99763	ASTE010182	-0.90967
	ASTE007543	0.94657	ASTE007027	0.92073	ASTE001095	0.95563	ASTE005769	0.99793	ASTE005205	-0.90933
	ASTE005491	0.94667	ASTE004288	0.9208	ASTE001847	0.95563	ASTE003204	0.998	ASTE006512	-0.9093
	ASTE002779	0.94673	ASTE007243	0.9208	ASTE010397	0.95563	ASTE011719	0.99807	ASTE007014	-0.90913
	ASTE006264	0.94673	ASTE005350	0.92087	ASTE011706	0.9558	ASTE009518	0.9981	ASTE000015	-0.9091
	ASTE007744	0.9468	ASTE004072	0.9209	ASTE010674	0.9559	ASTE005407	0.99823	ASTE006907	-0.90903
	ASTE004584	0.9469	ASTE007608	0.9212	ASTE010749	0.9559	ASTE014693	0.9983	ASTE007190	-0.909
	ASTE005269	0.94693	ASTE001662	0.92123	ASTE009375	0.95617	ASTE000876	0.99833	ASTE010459	-0.90897
	ASTE002271	0.94697	ASTE006085	0.92127	ASTE002344	0.95623	ASTE006506	0.99833	ASTE014171	-0.90887
	ASTE002963	0.94707	ASTE008154	0.92133	ASTE008278	0.95633	ASTE006788	0.99833	ASTE003331	-0.9088
	ASTE005551	0.94717	ASTE003109	0.92137	ASTE004783	0.95637	ASTE007780	0.99833	ASTE003209	-0.9086
	ASTE001780	0.94723	ASTE001473	0.9215	ASTE006580	0.95637	ASTE004528	0.99837	ASTE000548	-0.90857
	ASTE005837	0.9473	ASTE000850	0.92163	ASTE004638	0.95647	ASTE001832	0.99847	ASTE000117	-0.90853
	ASTE009176	0.9473	ASTE014250	0.92163	ASTE007792	0.95667	ASTE006439	0.99857	ASTE009654	-0.90847
	ASTE004007	0.94767	ASTE007401	0.92167	ASTE000617	0.9567	ASTE004661	0.9986	ASTE009640	-0.9083
	ASTE010557	0.94793	ASTE009414	0.92183	ASTE002901	0.95677	ASTE009675	0.9986	ASTE009887	-0.90827
	ASTE010733	0.94803	ASTE010735	0.92203	ASTE007874	0.9571	ASTE011222	0.99867	ASTE005755	-0.90823
	ASTE003531	0.9481	ASTE015212	0.92207	ASTE004052	0.95733	ASTE015172	0.99867	ASTE009889	-0.90813
	ASTE005511	0.9481	ASTE006808	0.92213	ASTE004819	0.9574	ASTE007818	0.9987	ASTE004723	-0.9079
	ASTE005574	0.94827	ASTE003551	0.92217	ASTE006790	0.95747	ASTE000018	0.99877	ASTE005726	-0.90773
	ASTE008226	0.94827	ASTE009276	0.92223	ASTE010072	0.95753	ASTE000537	0.99877	ASTE014089	-0.90773
	ASTE008838	0.94833	ASTE008298	0.92227	ASTE006871	0.9579	ASTE000499	0.9988	ASTE001661	-0.90767
	ASTE006936	0.9484	ASTE011325	0.9223	ASTE000881	0.95803	ASTE010819	0.99887	ASTE005287	-0.90767
	ASTE004950	0.94847	ASTE003680	0.9225	ASTE006636	0.95817	ASTE011562	0.99887	ASTE008781	-0.9076
	ASTE005105	0.94847	ASTE003546	0.92253	ASTE000358	0.9582	ASTE000359	0.99897	ASTE004757	-0.90757
	ASTE014002	0.9486	ASTE003009	0.9226	ASTE004688	0.95847	ASTE006152	0.99897	ASTE007940	-0.9074
	ASTE005582	0.94867	ASTE004250	0.92273	ASTE004278	0.9585	ASTE003465	0.999	ASTE003944	-0.90713
	ASTE010753	0.94887	ASTE008423	0.92277	ASTE001837	0.95857	ASTE004045	0.99903	ASTE002548	-0.90707
	ASTE005051	0.94897	ASTE010115	0.92277	ASTE011512	0.95873	ASTE003385	0.99907	ASTE008791	-0.90707
	ASTE014371	0.94897	ASTE002715	0.9229	ASTE002960	0.95887	ASTE004630	0.9991	ASTE006977	-0.90703
	ASTE006732	0.94907	ASTE009023	0.92307	ASTE003084	0.9589	ASTE001497	0.99923	ASTE011085	-0.90703
	ASTE001220	0.9491	ASTE004671	0.9233	ASTE007585	0.9589	ASTE001806	0.99923	ASTE009626	-0.907
	ASTE000411	0.94923	ASTE005367	0.92333	ASTE002822	0.95913	ASTE005905	0.9993	ASTE010189	-0.90693
	ASTE011729	0.94937	ASTE008705	0.92337	ASTE004321	0.95923	ASTE008981	0.99933	ASTE003100	-0.90683
	ASTE005076	0.94953	ASTE009167	0.92343	ASTE011449	0.9594	ASTE000742	0.99937	ASTE014989	-0.90673
	ASTE010266	0.94953	ASTE000821	0.92373	ASTE010390	0.95943	ASTE014018	0.99937	ASTE003222	-0.9067
	ASTE007645	0.9496	ASTE006332	0.92377	ASTE003973	0.95947	ASTE001383	0.9994	ASTE004229	-0.9067
	ASTE001941	0.9498	ASTE007307	0.9238	ASTE005647	0.95977	ASTE009888	0.99943	ASTE006508	-0.90667
	ASTE010589	0.94987	ASTE004192	0.92383	ASTE000406	0.9598	ASTE000893	0.99947	ASTE007092	-0.9065
	ASTE008949	0.94997	ASTE009366	0.92393	ASTE003106	0.96003	ASTE001221	0.99947	ASTE001441	-0.90647
	ASTE011711	0.94997	ASTE008118	0.924	ASTE010309	0.96003	ASTE006659	0.9995	ASTE007418	-0.90627
	ASTE007204	0.95007	ASTE006479	0.92403	ASTE000470	0.96007	ASTE004088	0.99957	ASTE001554	-0.9062
	ASTE007078	0.95013	ASTE006685	0.9241	ASTE003145	0.9601	ASTE009004	0.99957	ASTE007089	-0.90617
	ASTE009286	0.95013	ASTE003933	0.9242	ASTE004856	0.9602	ASTE003548	0.9996	ASTE000696	-0.90613
	ASTE004122	0.95017	ASTE002114	0.9245	ASTE000909	0.96027	ASTE003679	0.99963	ASTE003114	-0.90593
	ASTE014359	0.9502	ASTE003201	0.9246	ASTE006890	0.96037	ASTE014656	0.99963	ASTE010898	-0.9059
	ASTE006464	0.95037	ASTE007754	0.92493	ASTE014025	0.96047	ASTE005840	0.99967	ASTE008699	-0.90567
	ASTE004956	0.95043	ASTE008996	0.92493	ASTE004581	0.9605	ASTE009133	0.99967	ASTE004720	-0.90563
	ASTE001571	0.95083	ASTE002820	0.92497	ASTE008473	0.96073	ASTE010590	0.99967	ASTE010055	-0.9055
	ASTE001287	0.95113	ASTE009193	0.92497	ASTE000123	0.9608	ASTE014764	0.99967	ASTE002431	-0.90547
	ASTE014432	0.95123	ASTE014843	0.925	ASTE009011	0.96087	ASTE003604	0.9997	ASTE002200	-0.90543
	ASTE010383	0.95127	ASTE010100	0.92523	ASTE002200	0.9609	ASTE009097	0.99973	ASTE000965	-0.90523
	ASTE008792	0.9513	ASTE001791	0.92527	ASTE006461	0.9611	ASTE000386	0.99977	ASTE008473	-0.90517
	ASTE001931	0.95143	ASTE004701	0.9253	ASTE003978	0.96113	ASTE003484	0.99977	ASTE001141	-0.9051
	ASTE010893	0.95153	ASTE004544	0.92537	ASTE007089	0.9614	ASTE008050	0.99977	ASTE001275	-0.90507
	ASTE001331	0.95163	ASTE001448	0.92543	ASTE005791	0.96143	ASTE010681	0.9998	ASTE002415	-0.905
	ASTE002064	0.95163	ASTE005954	0.92543	ASTE006236	0.96147	ASTE000412	0.99987	ASTE002821	-0.90477
	ASTE014778	0.9518	ASTE010460	0.92543	ASTE007418	0.96147	ASTE004187	0.99987	ASTE004050	-0.90477
	ASTE008422	0.95193	ASTE002406	0.92553	ASTE008378	0.96147	ASTE015290	0.99987	ASTE008818	-0.90473
	ASTE015258	0.95217	ASTE004296	0.92553	ASTE000325	0.9616	ASTE010307	0.9999	ASTE014025	-0.90473
	ASTE007941	0.9524	ASTE010306	0.92553	ASTE000741	0.96177	ASTE004640	0.99993	ASTE007327	-0.9047
	ASTE003970	0.95247	ASTE010695	0.9256	ASTE000163	0.9618	ASTE006814	0.99993	ASTE006890	-0.9046
	ASTE008204	0.9525	ASTE001336	0.92563	ASTE003702	0.9618	ASTE008085	0.99993	ASTE007229	-0.9046
	ASTE004576	0.95253	ASTE010254	0.9258	ASTE003100	0.96183	ASTE000883	0.99997	ASTE009588	-0.90457
	ASTE011616	0.95257	ASTE001043	0.92583	ASTE004204	0.96183	ASTE003747	0.99997	ASTE008288	-0.90453
	ASTE008560	0.95263	ASTE004746	0.92603	ASTE006382	0.96193	ASTE001686	1	ASTE009000	-0.90447
	ASTE009617	0.95267	ASTE001425	0.92617	ASTE005882	0.962	ASTE002807	1	ASTE000909	-0.90443
	ASTE001866	0.95287	ASTE009651	0.9262	ASTE003651	0.96223	ASTE002874	1	ASTE006819	-0.90437
	ASTE003977	0.9529	ASTE008657	0.92623	ASTE005352	0.96223	ASTE006406	1	ASTE000906	-0.90433
	ASTE002736	0.95293	ASTE009356	0.92627	ASTE001661	0.96237	ASTE007207	1	ASTE004856	-0.90433
	ASTE004907	0.95297	ASTE003268	0.92633	ASTE005287	0.96237	ASTE008038	1	ASTE004041	-0.9042
	ASTE007800	0.9533	ASTE011459	0.92633	ASTE007901	0.96243	ASTE009198	1	ASTE003145	-0.90417
	ASTE003108	0.95333	ASTE003285	0.92643	ASTE004723	0.9625	ASTE010278	1	ASTE009587	-0.90417
	ASTE008211	0.95333	ASTE007887	0.92643	ASTE001917	0.96253	ASTE010952	1	ASTE000470	-0.90413
	ASTE005237	0.9534	ASTE011543	0.92643	ASTE007927	0.96257	ASTE011103	1	ASTE006635	-0.90413
	ASTE001350	0.9535	ASTE003640	0.92653	ASTE009640	0.96277	ASTE011776	1	ASTE003106	-0.9041
	ASTE000466	0.95353	ASTE002878	0.92673	ASTE003748	0.96283	ASTE014169	1	ASTE010309	-0.90407
	ASTE003130	0.9536	ASTE015140	0.9268	ASTE009654	0.9629			ASTE007458	-0.90403
	ASTE002260	0.95387	ASTE005499	0.92703	ASTE000117	0.96293			ASTE014367	-0.904
	ASTE003726	0.95397	ASTE010059	0.9271	ASTE010621	0.96297			ASTE003869	-0.90377
	ASTE008549	0.95407	ASTE001418	0.92717	ASTE014171	0.96313			ASTE000406	-0.9037
	ASTE003652	0.9541	ASTE002850	0.9272	ASTE006748	0.9633			ASTE005647	-0.90363
	ASTE008024	0.95417	ASTE010657	0.92723	ASTE003838	0.96333			ASTE002156	-0.90323
	ASTE014410	0.95437	ASTE001260	0.92743	ASTE011084	0.96337			ASTE008013	-0.90317
	ASTE008522	0.9547	ASTE000753	0.92747	ASTE010182	0.96367			ASTE007911	-0.90307
	ASTE008790	0.9548	ASTE004764	0.92757	ASTE007219	0.96373			ASTE007741	-0.90297
	ASTE010888	0.9549	ASTE015195	0.92757	ASTE007995	0.96387			ASTE009359	-0.90297
	ASTE007713	0.95497	ASTE007991	0.92767	ASTE009395	0.96403			ASTE011062	-0.90293
	ASTE003790	0.95507	ASTE015019	0.92767	ASTE008953	0.96413			ASTE004321	-0.90287
	ASTE001344	0.9551	ASTE000147	0.92773	ASTE003994	0.9642			ASTE001366	-0.90283
	ASTE003553	0.95513	ASTE014306	0.92787	ASTE002416	0.96427			ASTE002822	-0.9027
	ASTE007660	0.95517	ASTE006554	0.92813	ASTE004947	0.96453			ASTE015289	-0.90257
	ASTE000642	0.95527	ASTE004597	0.92823	ASTE007285	0.96457			ASTE011277	-0.9023
	ASTE001733	0.95527	ASTE004459	0.92827	ASTE003602	0.9646			ASTE007648	-0.90223
	ASTE003464	0.9553	ASTE007649	0.92833	ASTE011206	0.96463			ASTE011512	-0.9021
	ASTE001937	0.95543	ASTE008914	0.9284	ASTE001773	0.96467			ASTE006807	-0.90177
	ASTE008618	0.95547	ASTE000334	0.92847	ASTE001527	0.96477			ASTE011643	-0.90177
	ASTE007453	0.95573	ASTE009014	0.92857	ASTE001524	0.96487			ASTE003026	-0.9016
	ASTE002275	0.95583	ASTE000992	0.9286	ASTE001833	0.96487			ASTE002825	-0.90083
	ASTE003542	0.95587	ASTE011259	0.9287	ASTE007967	0.96497			ASTE010409	-0.9008
	ASTE004327	0.9559	ASTE004539	0.92877	ASTE010489	0.9651			ASTE010072	-0.9003
	ASTE006966	0.95597	ASTE009325	0.92893	ASTE004446	0.96513			ASTE006790	-0.9002
	ASTE007806	0.956	ASTE009963	0.9292	ASTE007469	0.96517			ASTE004024	-0.90007
	ASTE011328	0.956	ASTE010126	0.9292	ASTE009530	0.96523			ASTE001715	-0.90003
	ASTE003989	0.95613	ASTE003616	0.92937	ASTE010992	0.96527			ASTE000003	0
	ASTE003818	0.95617	ASTE005317	0.92937	ASTE000136	0.9653			ASTE001653	0.90007
	ASTE005488	0.95623	ASTE002845	0.9295	ASTE001310	0.96537			ASTE001216	0.9001
	ASTE003913	0.9563	ASTE008302	0.92973	ASTE007233	0.96547			ASTE010679	0.90017
	ASTE011160	0.9563	ASTE009401	0.92973	ASTE001707	0.96553			ASTE006791	0.90043
	ASTE008098	0.95633	ASTE008260	0.92977	ASTE008925	0.96553			ASTE005353	0.9005
	ASTE008742	0.95653	ASTE004248	0.9298	ASTE004189	0.9657			ASTE009991	0.90097
	ASTE006681	0.95657	ASTE010930	0.9298	ASTE005063	0.9657			ASTE014684	0.90097
	ASTE008923	0.95663	ASTE004717	0.92983	ASTE008608	0.96583			ASTE007697	0.90103
	ASTE010961	0.9567	ASTE015119	0.92997	ASTE006462	0.96593			ASTE011582	0.9013
	ASTE001517	0.95673	ASTE008284	0.93003	ASTE014603	0.96617			ASTE006220	0.9017
	ASTE009704	0.95673	ASTE009826	0.93013	ASTE014818	0.9663			ASTE011566	0.90173
	ASTE009578	0.95677	ASTE005364	0.93023	ASTE002861	0.96633			ASTE003627	0.9022
	ASTE000166	0.9568	ASTE011093	0.93023	ASTE003797	0.96633			ASTE010163	0.9022
	ASTE008602	0.9568	ASTE009715	0.93033	ASTE008631	0.96637			ASTE008016	0.90227
	ASTE002655	0.95687	ASTE008692	0.9304	ASTE003346	0.9664			ASTE009948	0.90227
	ASTE010412	0.95687	ASTE000565	0.9305	ASTE003834	0.96647			ASTE006167	0.90267
	ASTE003309	0.9569	ASTE009194	0.93063	ASTE009767	0.96673			ASTE000858	0.90273
	ASTE003787	0.957	ASTE007917	0.93067	ASTE005902	0.96693			ASTE015208	0.9028
	ASTE004379	0.95707	ASTE011671	0.9308	ASTE005933	0.96693			ASTE000404	0.90287
	ASTE009236	0.95707	ASTE003739	0.93083	ASTE004049	0.9671			ASTE009823	0.90287
	ASTE001963	0.9572	ASTE007226	0.93083	ASTE005764	0.9671			ASTE011526	0.90293
	ASTE004193	0.9572	ASTE000061	0.93087	ASTE008875	0.9671			ASTE008398	0.903
	ASTE007610	0.95753	ASTE000458	0.9311	ASTE006697	0.9674			ASTE003728	0.90303
	ASTE004420	0.95757	ASTE001212	0.9312	ASTE002654	0.96753			ASTE011031	0.90303
	ASTE000118	0.9576	ASTE009183	0.93127	ASTE001440	0.96757			ASTE001293	0.90337
	ASTE002879	0.9576	ASTE003998	0.93137	ASTE009379	0.96757			ASTE004011	0.90337
	ASTE003074	0.95763	ASTE001411	0.9314	ASTE000840	0.9676			ASTE001040	0.90353
	ASTE004612	0.95787	ASTE008151	0.93157	ASTE008004	0.96763			ASTE001943	0.90357
	ASTE007896	0.9579	ASTE004894	0.93183	ASTE002984	0.96767			ASTE002652	0.90367
	ASTE006300	0.95797	ASTE011384	0.93193	ASTE014019	0.9677			ASTE000032	0.90413
	ASTE002345	0.95827	ASTE001374	0.932	ASTE008146	0.96787			ASTE002428	0.90417
	ASTE007574	0.9584	ASTE008424	0.93203	ASTE007245	0.96827			ASTE011603	0.90417
	ASTE010192	0.95863	ASTE010241	0.9322	ASTE007963	0.96827			ASTE009242	0.90443
	ASTE005404	0.95867	ASTE010924	0.93283	ASTE011092	0.96827			ASTE004002	0.90477
	ASTE001382	0.959	ASTE011402	0.9329	ASTE011490	0.96827			ASTE004644	0.905
	ASTE005187	0.95913	ASTE006196	0.93293	ASTE014403	0.9684			ASTE007131	0.90587
	ASTE010272	0.9595	ASTE015276	0.933	ASTE009214	0.96843			ASTE000836	0.906
	ASTE007674	0.95953	ASTE004920	0.93307	ASTE004609	0.96847			ASTE011527	0.90637
	ASTE014561	0.95963	ASTE003053	0.9331	ASTE004277	0.9685			ASTE001143	0.9067
	ASTE001309	0.9597	ASTE014409	0.9331	ASTE000814	0.96853			ASTE008623	0.90717
	ASTE009718	0.9597	ASTE007525	0.93333	ASTE010556	0.96853			ASTE006113	0.90733
	ASTE005180	0.95973	ASTE006662	0.93337	ASTE001597	0.9687			ASTE003246	0.9075
	ASTE001075	0.96	ASTE008361	0.93337	ASTE002045	0.9687			ASTE004046	0.90767
	ASTE001756	0.96	ASTE004012	0.9334	ASTE005584	0.9688			ASTE002382	0.9077
	ASTE002189	0.9601	ASTE003336	0.93353	ASTE001433	0.96883			ASTE003519	0.90773
	ASTE003617	0.96013	ASTE004815	0.93367	ASTE004573	0.969			ASTE002834	0.9079
	ASTE008695	0.9602	ASTE002031	0.9338	ASTE000242	0.96903			ASTE003345	0.90793
	ASTE006886	0.9603	ASTE004428	0.93383	ASTE000971	0.96907			ASTE014276	0.90813
	ASTE010755	0.9603	ASTE010922	0.9339	ASTE010261	0.96907			ASTE010423	0.90827
	ASTE014554	0.96057	ASTE009927	0.93393	ASTE010757	0.9691			ASTE011697	0.90833
	ASTE010102	0.9606	ASTE010268	0.93403	ASTE014915	0.96923			ASTE000966	0.90837
	ASTE011292	0.96073	ASTE003286	0.93407	ASTE007246	0.96927			ASTE005832	0.90837
	ASTE003397	0.96077	ASTE000060	0.93417	ASTE014513	0.96927			ASTE000775	0.90857
	ASTE000130	0.9609	ASTE007683	0.93423	ASTE003704	0.9693			ASTE008754	0.90893
	ASTE014282	0.96113	ASTE000860	0.9343	ASTE001616	0.96957			ASTE009007	0.90903
	ASTE002519	0.96127	ASTE002325	0.93437	ASTE015202	0.96977			ASTE009746	0.90923
	ASTE007009	0.96127	ASTE006368	0.9344	ASTE009162	0.97003			ASTE011117	0.90953
	ASTE007667	0.96127	ASTE002051	0.9346	ASTE004505	0.97007			ASTE010019	0.90963
	ASTE009323	0.96127	ASTE008104	0.9347	ASTE008336	0.97007			ASTE004560	0.90983
	ASTE003262	0.9614	ASTE011130	0.9348	ASTE009086	0.97033			ASTE001795	0.91017
	ASTE001776	0.96143	ASTE008002	0.93513	ASTE008041	0.9705			ASTE000561	0.91033
	ASTE000755	0.96153	ASTE005332	0.9353	ASTE009869	0.9706			ASTE001878	0.91043
	ASTE008577	0.96163	ASTE000478	0.9354	ASTE003718	0.9708			ASTE011642	0.91057
	ASTE009008	0.9617	ASTE006292	0.9354	ASTE014971	0.97093			ASTE005123	0.91063
	ASTE008902	0.96173	ASTE007147	0.93547	ASTE005198	0.9713			ASTE010226	0.91063
	ASTE010408	0.96173	ASTE007931	0.93547	ASTE003226	0.97137			ASTE003879	0.91073
	ASTE010191	0.96177	ASTE000590	0.9355	ASTE008572	0.9715			ASTE000369	0.9108
	ASTE004381	0.96183	ASTE002146	0.93557	ASTE011471	0.9716			ASTE004589	0.91093
	ASTE009891	0.96187	ASTE000137	0.9356	ASTE003312	0.9717			ASTE015241	0.91137
	ASTE004036	0.96203	ASTE007678	0.93563	ASTE004790	0.97187			ASTE001617	0.9114
	ASTE011192	0.96203	ASTE007182	0.93573	ASTE006272	0.972			ASTE014671	0.91143
	ASTE006235	0.96207	ASTE011013	0.9358	ASTE010929	0.97207			ASTE008485	0.91167
	ASTE002252	0.96223	ASTE005878	0.93587	ASTE011105	0.9721			ASTE001953	0.9117
	ASTE002217	0.96243	ASTE007718	0.93587	ASTE001626	0.9722			ASTE000064	0.9118
	ASTE008786	0.96243	ASTE001173	0.93603	ASTE008268	0.97233			ASTE001145	0.91183
	ASTE001670	0.96263	ASTE008296	0.93607	ASTE006536	0.9724			ASTE005852	0.91193
	ASTE004543	0.96263	ASTE010691	0.93623	ASTE001680	0.97247			ASTE005843	0.91197
	ASTE006548	0.96267	ASTE010658	0.93633	ASTE007540	0.97247			ASTE001080	0.912
	ASTE011710	0.96267	ASTE011232	0.93633	ASTE002931	0.97253			ASTE001969	0.91237
	ASTE004137	0.9627	ASTE010917	0.9366	ASTE007673	0.97257			ASTE015107	0.91287
	ASTE002895	0.96273	ASTE001977	0.93673	ASTE001372	0.97263			ASTE001449	0.9129
	ASTE003975	0.96277	ASTE003363	0.93673	ASTE007309	0.97273			ASTE001407	0.91307
	ASTE014534	0.96287	ASTE011688	0.93673	ASTE001577	0.9728			ASTE008753	0.91337
	ASTE006064	0.96297	ASTE004805	0.9368	ASTE003749	0.97283			ASTE000345	0.9136
	ASTE011110	0.96297	ASTE006274	0.93703	ASTE009547	0.97297			ASTE010171	0.91363
	ASTE000245	0.96303	ASTE009529	0.93703	ASTE009602	0.973			ASTE011078	0.91367
	ASTE001435	0.96303	ASTE003364	0.93713	ASTE002683	0.97333			ASTE011707	0.9137
	ASTE005946	0.96307	ASTE010236	0.93713	ASTE014783	0.97367			ASTE001961	0.91397
	ASTE009330	0.96327	ASTE003494	0.93717	ASTE002452	0.97373			ASTE011646	0.91407
	ASTE004165	0.9633	ASTE008525	0.93717	ASTE009688	0.9738			ASTE003178	0.91437
	ASTE006925	0.96333	ASTE001814	0.93723	ASTE004119	0.974			ASTE007905	0.91437
	ASTE010546	0.96343	ASTE004568	0.93727	ASTE003200	0.97407			ASTE004388	0.91453
	ASTE015040	0.96343	ASTE008063	0.93727	ASTE014797	0.9741			ASTE005796	0.91483
	ASTE006388	0.96347	ASTE000968	0.9373	ASTE006821	0.97413			ASTE006402	0.91483
	ASTE003069	0.9635	ASTE011066	0.9373	ASTE014244	0.9743			ASTE001468	0.91517
	ASTE007439	0.96353	ASTE008247	0.93733	ASTE006096	0.97437			ASTE006619	0.91533
	ASTE009373	0.96357	ASTE001306	0.93737	ASTE010127	0.97447			ASTE002597	0.91537
	ASTE009220	0.9637	ASTE011386	0.93743	ASTE008839	0.97457			ASTE009261	0.91553
	ASTE003820	0.96373	ASTE007055	0.93753	ASTE007650	0.9746			ASTE005742	0.9156
	ASTE007529	0.96373	ASTE004195	0.93757	ASTE003682	0.9747			ASTE006853	0.91563
	ASTE000745	0.9638	ASTE010655	0.9376	ASTE005046	0.97473			ASTE004730	0.91567
	ASTE008514	0.96383	ASTE004949	0.9378	ASTE004465	0.97487			ASTE003920	0.91627
	ASTE004782	0.96393	ASTE005932	0.9378	ASTE002443	0.97503			ASTE003671	0.9163
	ASTE009865	0.96407	ASTE009360	0.938	ASTE005520	0.9751			ASTE006948	0.91663
	ASTE000648	0.96413	ASTE010128	0.9382	ASTE006105	0.9752			ASTE004402	0.9167
	ASTE005816	0.96413	ASTE002514	0.93857	ASTE002677	0.97523			ASTE006563	0.9167
	ASTE002560	0.96423	ASTE008091	0.9386	ASTE002866	0.97523			ASTE011742	0.9167
	ASTE003024	0.96443	ASTE007501	0.93867	ASTE010670	0.9753			ASTE004013	0.91693
	ASTE003932	0.96447	ASTE001724	0.93877	ASTE002958	0.97537			ASTE014141	0.91697
	ASTE009772	0.9647	ASTE000518	0.9388	ASTE003643	0.97537			ASTE001757	0.91703
	ASTE011403	0.96477	ASTE004792	0.93887	ASTE006812	0.97547			ASTE008145	0.91703
	ASTE006715	0.96487	ASTE008119	0.93887	ASTE004870	0.9755			ASTE007305	0.91707
	ASTE009838	0.96497	ASTE010087	0.939	ASTE014473	0.9755			ASTE002197	0.91727
	ASTE006374	0.9652	ASTE007221	0.9391	ASTE003762	0.97573			ASTE008681	0.9174
	ASTE003644	0.96523	ASTE008088	0.93913	ASTE000940	0.97577			ASTE009476	0.9174
	ASTE000918	0.9655	ASTE008654	0.93913	ASTE004070	0.97583			ASTE004921	0.9175
	ASTE006537	0.9655	ASTE008997	0.93913	ASTE011081	0.97583			ASTE011730	0.9175
	ASTE010375	0.9655	ASTE009982	0.93917	ASTE001030	0.9759			ASTE014030	0.91777
	ASTE006313	0.96563	ASTE001755	0.93933	ASTE005564	0.97593			ASTE002264	0.9179
	ASTE009003	0.96577	ASTE004960	0.93933	ASTE000371	0.976			ASTE004073	0.91887
	ASTE014464	0.96577	ASTE001265	0.9394	ASTE003427	0.97603			ASTE011556	0.9189
	ASTE007937	0.96583	ASTE000572	0.93947	ASTE009527	0.97603			ASTE005628	0.91893
	ASTE001596	0.96593	ASTE000694	0.9395	ASTE004686	0.9761			ASTE002900	0.9193
	ASTE002934	0.96597	ASTE002783	0.93953	ASTE004267	0.97617			ASTE000205	0.92
	ASTE004217	0.96597	ASTE001353	0.93957	ASTE003981	0.97623			ASTE009611	0.92013
	ASTE008939	0.96597	ASTE014305	0.93963	ASTE001049	0.9763			ASTE002363	0.9205
	ASTE000343	0.96627	ASTE002261	0.93967	ASTE003927	0.97647			ASTE000921	0.92063
	ASTE002002	0.96627	ASTE005562	0.93967	ASTE002247	0.9765			ASTE006120	0.921
	ASTE006270	0.9663	ASTE003482	0.9397	ASTE005733	0.97663			ASTE006359	0.92133
	ASTE011472	0.9663	ASTE002538	0.93973	ASTE002628	0.9767			ASTE006224	0.92143
	ASTE000660	0.9665	ASTE007232	0.93977	ASTE008480	0.9767			ASTE001202	0.92147
	ASTE004878	0.9665	ASTE008338	0.93983	ASTE002025	0.97683			ASTE009255	0.92147
	ASTE014542	0.9665	ASTE002248	0.93987	ASTE005491	0.9769			ASTE010571	0.9215
	ASTE006642	0.96657	ASTE005935	0.93987	ASTE000230	0.97693			ASTE004334	0.92203
	ASTE010172	0.96663	ASTE005529	0.9399	ASTE007744	0.977			ASTE001209	0.92237
	ASTE005585	0.96667	ASTE004932	0.93993	ASTE010659	0.97703			ASTE005217	0.92253
	ASTE007482	0.9667	ASTE010079	0.93993	ASTE001780	0.97727			ASTE000336	0.92287
	ASTE000485	0.96697	ASTE006227	0.94	ASTE005837	0.9773			ASTE000751	0.92307
	ASTE011345	0.96697	ASTE002645	0.9401	ASTE009176	0.9773			ASTE001582	0.9231
	ASTE002124	0.967	ASTE008625	0.9401	ASTE001731	0.97747			ASTE000135	0.9235
	ASTE006982	0.96703	ASTE004477	0.94043	ASTE011367	0.97753			ASTE011639	0.9236
	ASTE001495	0.9671	ASTE004579	0.94047	ASTE009259	0.9776			ASTE008682	0.92397
	ASTE004048	0.96717	ASTE001619	0.94057	ASTE005574	0.97797			ASTE007590	0.92407
	ASTE007748	0.96717	ASTE014676	0.94063	ASTE011609	0.97797			ASTE004404	0.9243
	ASTE006212	0.96733	ASTE006098	0.94067	ASTE003250	0.978			ASTE009217	0.92443
	ASTE005748	0.96737	ASTE004290	0.94113	ASTE004950	0.9781			ASTE000273	0.92467
	ASTE009065	0.96737	ASTE001159	0.94117	ASTE009851	0.9781			ASTE010169	0.92477
	ASTE002355	0.9674	ASTE003796	0.9412	ASTE005354	0.97817			ASTE002862	0.9253
	ASTE002408	0.9675	ASTE003800	0.9413	ASTE014002	0.9782			ASTE015265	0.9253
	ASTE003792	0.9675	ASTE005130	0.9414	ASTE009995	0.97827			ASTE004695	0.92567
	ASTE005713	0.9675	ASTE001905	0.94143	ASTE001823	0.97843			ASTE006379	0.92577
	ASTE001705	0.96753	ASTE005752	0.94147	ASTE001122	0.9785			ASTE008143	0.92587
	ASTE014629	0.96757	ASTE001964	0.9415	ASTE000546	0.9786			ASTE001836	0.9259
	ASTE003409	0.9676	ASTE011726	0.9416	ASTE011729	0.97867			ASTE006145	0.9261
	ASTE000869	0.96763	ASTE009731	0.94167	ASTE007645	0.97883			ASTE006103	0.9263
	ASTE006084	0.96767	ASTE011213	0.9417	ASTE007975	0.97883			ASTE006560	0.9265
	ASTE003959	0.9677	ASTE008928	0.94173	ASTE001294	0.97893			ASTE009534	0.9265
	ASTE011135	0.9678	ASTE010377	0.94173	ASTE003509	0.97893			ASTE014122	0.92707
	ASTE009957	0.9679	ASTE010037	0.94183	ASTE010589	0.979			ASTE007288	0.9272
	ASTE002620	0.96813	ASTE011601	0.9419	ASTE004956	0.97937			ASTE004853	0.92743
	ASTE003991	0.9682	ASTE005351	0.94197	ASTE001571	0.97963			ASTE010999	0.92743
	ASTE004442	0.96823	ASTE009769	0.94197	ASTE009179	0.97973			ASTE000484	0.9275
	ASTE005674	0.96823	ASTE001339	0.94203	ASTE006785	0.97983			ASTE001302	0.92763
	ASTE015243	0.96827	ASTE002183	0.94207	ASTE010383	0.9799			ASTE010363	0.92763
	ASTE001936	0.9685	ASTE005405	0.94233	ASTE011510	0.9799			ASTE011075	0.9278
	ASTE000885	0.96857	ASTE004814	0.9424	ASTE000017	0.97993			ASTE002767	0.92797
	ASTE002369	0.9688	ASTE007396	0.94243	ASTE008792	0.97993			ASTE007844	0.92813
	ASTE014215	0.9688	ASTE011770	0.94253	ASTE007717	0.98003			ASTE008744	0.9283
	ASTE005249	0.96883	ASTE010176	0.94257	ASTE002262	0.98027			ASTE008795	0.92837
	ASTE005458	0.96883	ASTE010162	0.94263	ASTE005272	0.98037			ASTE000875	0.9284
	ASTE007799	0.96883	ASTE000915	0.94267	ASTE008422	0.98037			ASTE011651	0.9286
	ASTE008980	0.9689	ASTE000298	0.9427	ASTE008716	0.9804			ASTE001959	0.92867
	ASTE008496	0.96897	ASTE002291	0.94277	ASTE000354	0.9806			ASTE003347	0.92873
	ASTE010003	0.9691	ASTE003716	0.9428	ASTE009907	0.98063			ASTE014696	0.9288
	ASTE011777	0.96917	ASTE014890	0.94287	ASTE004576	0.98073			ASTE007635	0.92887
	ASTE002440	0.9694	ASTE001870	0.94293	ASTE007998	0.981			ASTE010702	0.92893
	ASTE004414	0.96943	ASTE005859	0.94293	ASTE007800	0.98123			ASTE014157	0.92913
	ASTE005324	0.9696	ASTE002273	0.94297	ASTE006371	0.9814			ASTE000213	0.92947
	ASTE007538	0.96963	ASTE008051	0.943	ASTE002223	0.98153			ASTE001444	0.92963
	ASTE004796	0.96967	ASTE009039	0.943	ASTE008024	0.98177			ASTE007044	0.92967
	ASTE007212	0.96977	ASTE002079	0.94303	ASTE001886	0.9818			ASTE002399	0.92973
	ASTE011249	0.96987	ASTE004372	0.9431	ASTE005019	0.98183			ASTE000033	0.92977
	ASTE006226	0.96993	ASTE002481	0.94333	ASTE000963	0.98187			ASTE006244	0.92993
	ASTE000812	0.97	ASTE009686	0.94333	ASTE006001	0.98187			ASTE006889	0.93013
	ASTE004645	0.97	ASTE006544	0.94337	ASTE014410	0.9819			ASTE004737	0.93023
	ASTE008738	0.97	ASTE008411	0.94347	ASTE007395	0.982			ASTE014504	0.93037
	ASTE007826	0.97023	ASTE010736	0.94347	ASTE001869	0.9821			ASTE004340	0.9304
	ASTE004427	0.97027	ASTE000434	0.9435	ASTE002660	0.9822			ASTE014004	0.93053
	ASTE011412	0.97037	ASTE000633	0.94353	ASTE007660	0.98243			ASTE005486	0.9306
	ASTE008956	0.9704	ASTE007843	0.94377	ASTE003464	0.9825			ASTE014132	0.9306
	ASTE008176	0.97043	ASTE007422	0.9438	ASTE010990	0.98257			ASTE000771	0.93097
	ASTE006376	0.97047	ASTE003931	0.94383	ASTE008618	0.9826			ASTE005421	0.93107
	ASTE000706	0.97057	ASTE009333	0.94383	ASTE002318	0.98263			ASTE014086	0.93113
	ASTE001908	0.97077	ASTE010812	0.94403	ASTE007453	0.98277			ASTE011801	0.93127
	ASTE007018	0.97083	ASTE008499	0.94407	ASTE001629	0.98293			ASTE002407	0.93143
	ASTE010771	0.97083	ASTE008524	0.94417	ASTE007806	0.98293			ASTE006787	0.93157
	ASTE014519	0.9709	ASTE005757	0.9442	ASTE003913	0.98313			ASTE014440	0.93183
	ASTE001249	0.971	ASTE009274	0.9442	ASTE011160	0.98313			ASTE000553	0.93203
	ASTE011170	0.97103	ASTE010153	0.94423	ASTE003515	0.98327			ASTE005096	0.93207
	ASTE002204	0.9711	ASTE007334	0.94427	ASTE009987	0.98327			ASTE005760	0.93223
	ASTE005343	0.97123	ASTE014908	0.94433	ASTE000036	0.98337			ASTE009085	0.9329
	ASTE009271	0.97123	ASTE009990	0.9444	ASTE008602	0.98343			ASTE009874	0.9336
	ASTE000632	0.97133	ASTE004241	0.94463	ASTE002655	0.98347			ASTE000830	0.93387
	ASTE001747	0.97133	ASTE014572	0.94483	ASTE000559	0.9836			ASTE002166	0.93397
	ASTE010054	0.97133	ASTE003725	0.94487	ASTE004410	0.98363			ASTE000974	0.93407
	ASTE003001	0.97137	ASTE009671	0.94487	ASTE001963	0.98367			ASTE007798	0.9342
	ASTE000988	0.97157	ASTE014672	0.9449	ASTE003143	0.9837			ASTE002911	0.9348
	ASTE001774	0.97157	ASTE006905	0.945	ASTE000938	0.98377			ASTE002387	0.9351
	ASTE008283	0.97157	ASTE015219	0.94517	ASTE007614	0.9838			ASTE000175	0.93517
	ASTE005101	0.9718	ASTE002285	0.9452	ASTE007610	0.9839			ASTE010748	0.93517
	ASTE010184	0.97183	ASTE002231	0.94533	ASTE000118	0.98393			ASTE000254	0.93573
	ASTE000379	0.9719	ASTE007069	0.94537	ASTE002879	0.98393			ASTE001108	0.93583
	ASTE006087	0.972	ASTE002549	0.94543	ASTE003074	0.98397			ASTE006017	0.9361
	ASTE006325	0.97203	ASTE007035	0.94543	ASTE007662	0.984			ASTE003738	0.9362
	ASTE010033	0.97203	ASTE008743	0.94583	ASTE007896	0.9841			ASTE001649	0.93627
	ASTE004754	0.97217	ASTE009752	0.94583	ASTE014974	0.9841			ASTE006166	0.9365
	ASTE011778	0.97217	ASTE006543	0.94593	ASTE008066	0.98413			ASTE002640	0.93687
	ASTE006795	0.97227	ASTE000689	0.94603	ASTE001609	0.98417			ASTE005571	0.93687
	ASTE000324	0.97233	ASTE002178	0.9461	ASTE006300	0.98417			ASTE006201	0.9376
	ASTE002819	0.97237	ASTE005100	0.9461	ASTE007936	0.98443			ASTE008578	0.9379
	ASTE004263	0.97263	ASTE007438	0.9461	ASTE006820	0.9847			ASTE003866	0.93817
	ASTE004363	0.97267	ASTE010689	0.9461	ASTE000747	0.98493			ASTE010518	0.93823
	ASTE008904	0.9727	ASTE000407	0.94613	ASTE003368	0.98507			ASTE004389	0.93827
	ASTE009650	0.97277	ASTE010260	0.94613	ASTE003518	0.98513			ASTE005812	0.93843
	ASTE004259	0.97283	ASTE003980	0.94623	ASTE005459	0.98513			ASTE014707	0.93857
	ASTE006972	0.97283	ASTE011698	0.94627	ASTE010188	0.98517			ASTE002335	0.9386
	ASTE001575	0.9732	ASTE008417	0.94633	ASTE005180	0.98523			ASTE001537	0.93863
	ASTE004430	0.9732	ASTE011677	0.94637	ASTE001751	0.9854			ASTE008135	0.93863
	ASTE005777	0.97337	ASTE010331	0.9464	ASTE009977	0.98557			ASTE014596	0.93863
	ASTE002475	0.9735	ASTE010697	0.9464	ASTE006886	0.9856			ASTE000823	0.9388
	ASTE003937	0.97357	ASTE015115	0.9467	ASTE005744	0.98563			ASTE006134	0.93893
	ASTE004785	0.97377	ASTE005357	0.94673	ASTE003333	0.9858			ASTE010923	0.93893
	ASTE009691	0.9739	ASTE006540	0.9468	ASTE006401	0.9858			ASTE007360	0.93907
	ASTE004173	0.97393	ASTE004798	0.9469	ASTE003397	0.98587			ASTE011227	0.93917
	ASTE010186	0.97393	ASTE000105	0.94697	ASTE003745	0.98603			ASTE005829	0.93927
	ASTE009645	0.97403	ASTE010601	0.94727	ASTE002519	0.98617			ASTE007152	0.93977
	ASTE003503	0.97417	ASTE004208	0.94733	ASTE005199	0.9862			ASTE007506	0.93983
	ASTE001210	0.97427	ASTE010145	0.94737	ASTE003262	0.98623			ASTE003773	0.93993
	ASTE003666	0.97433	ASTE011021	0.94757	ASTE008577	0.98637			ASTE014762	0.94017
	ASTE005549	0.97433	ASTE005601	0.9476	ASTE014822	0.98637			ASTE007555	0.94043
	ASTE006606	0.97437	ASTE005020	0.94763	ASTE008902	0.98643			ASTE000269	0.94063
	ASTE006280	0.9744	ASTE003624	0.94767	ASTE009008	0.98643			ASTE003674	0.94083
	ASTE007340	0.97473	ASTE010475	0.94777	ASTE009436	0.98643			ASTE009059	0.94083
	ASTE008419	0.97477	ASTE001646	0.94783	ASTE010408	0.98643			ASTE006898	0.94087
	ASTE002877	0.97483	ASTE002928	0.94783	ASTE010191	0.98647			ASTE000299	0.9409
	ASTE011341	0.97503	ASTE005885	0.94787	ASTE004036	0.98663			ASTE009262	0.9409
	ASTE005864	0.97523	ASTE008285	0.94793	ASTE006235	0.98663			ASTE005609	0.94103
	ASTE002083	0.9753	ASTE003320	0.948	ASTE006939	0.98663			ASTE007664	0.9411
	ASTE007965	0.9753	ASTE015222	0.94807	ASTE006693	0.9867			ASTE001368	0.94113
	ASTE008242	0.9753	ASTE001036	0.94833	ASTE002252	0.98677			ASTE000328	0.9413
	ASTE000739	0.9754	ASTE004841	0.9484	ASTE008649	0.98677			ASTE007392	0.94137
	ASTE003496	0.9754	ASTE007457	0.94847	ASTE008786	0.98687			ASTE002857	0.9414
	ASTE004281	0.97543	ASTE008785	0.94857	ASTE008758	0.9869			ASTE008587	0.94167
	ASTE009257	0.97547	ASTE002537	0.94867	ASTE007646	0.98697			ASTE004784	0.9418
	ASTE011474	0.97553	ASTE006567	0.9487	ASTE009339	0.98697			ASTE008805	0.94223
	ASTE006008	0.97557	ASTE011733	0.9487	ASTE001670	0.987			ASTE000952	0.94257
	ASTE009649	0.97557	ASTE002796	0.94877	ASTE011434	0.987			ASTE006135	0.94273
	ASTE008567	0.9756	ASTE004411	0.94877	ASTE011710	0.987			ASTE003734	0.94297
	ASTE011426	0.9757	ASTE003173	0.94897	ASTE003975	0.98707			ASTE015270	0.94343
	ASTE014475	0.9758	ASTE009732	0.94907	ASTE014717	0.98707			ASTE010880	0.94377
	ASTE015192	0.97583	ASTE010403	0.94907	ASTE014534	0.98713			ASTE009793	0.9441
	ASTE010221	0.97587	ASTE009241	0.9492	ASTE006064	0.9872			ASTE000853	0.94423
	ASTE015176	0.97593	ASTE010510	0.94943	ASTE008092	0.98727			ASTE014773	0.94423
	ASTE003612	0.97597	ASTE003890	0.94947	ASTE009330	0.98737			ASTE004700	0.94427
	ASTE000498	0.976	ASTE009498	0.9496	ASTE004165	0.9874			ASTE005149	0.94477
	ASTE005778	0.97607	ASTE005355	0.9497	ASTE000732	0.98743			ASTE001450	0.94487
	ASTE007770	0.97607	ASTE002721	0.94993	ASTE015040	0.98747			ASTE008175	0.94493
	ASTE011537	0.9762	ASTE006550	0.94997	ASTE004497	0.98757			ASTE006768	0.94503
	ASTE005277	0.97637	ASTE009908	0.95003	ASTE009220	0.9876			ASTE011241	0.94507
	ASTE006237	0.97637	ASTE014323	0.95007	ASTE003820	0.98763			ASTE014236	0.9452
	ASTE005888	0.9764	ASTE008136	0.9501	ASTE008514	0.9877			ASTE011546	0.94523
	ASTE006028	0.97657	ASTE014931	0.9503	ASTE000888	0.98773			ASTE004211	0.94533
	ASTE009216	0.9766	ASTE010014	0.95033	ASTE010382	0.98777			ASTE010709	0.94537
	ASTE001536	0.97663	ASTE009186	0.95037	ASTE001503	0.98783			ASTE001379	0.94547
	ASTE001745	0.97663	ASTE005763	0.95053	ASTE003932	0.98807			ASTE001858	0.94553
	ASTE003701	0.97663	ASTE000056	0.95057	ASTE004577	0.9882			ASTE011115	0.94557
	ASTE004559	0.97677	ASTE000431	0.95063	ASTE000432	0.98823			ASTE000583	0.94567
	ASTE006760	0.97677	ASTE001581	0.95063	ASTE001195	0.98823			ASTE003248	0.94583
	ASTE001085	0.97683	ASTE002585	0.9507	ASTE006715	0.9883			ASTE001947	0.94623
	ASTE002181	0.97693	ASTE003171	0.95077	ASTE009838	0.98833			ASTE008003	0.9463
	ASTE006623	0.97697	ASTE005988	0.95083	ASTE009904	0.9884			ASTE011300	0.9464
	ASTE008668	0.97697	ASTE002638	0.95087	ASTE008018	0.9885			ASTE000193	0.94643
	ASTE009949	0.97703	ASTE010692	0.95097	ASTE008428	0.9885			ASTE000427	0.94663
	ASTE001157	0.9771	ASTE001676	0.951	ASTE003644	0.98853			ASTE001335	0.94667
	ASTE007143	0.97723	ASTE004590	0.95103	ASTE006029	0.98863			ASTE010170	0.94673
	ASTE002675	0.9773	ASTE006672	0.95103	ASTE002409	0.98883			ASTE005869	0.94687
	ASTE006358	0.97733	ASTE003401	0.9511	ASTE014688	0.98897			ASTE009615	0.9469
	ASTE007382	0.97733	ASTE007796	0.95113	ASTE010983	0.989			ASTE000113	0.9472
	ASTE007875	0.97737	ASTE009116	0.95127	ASTE004177	0.9891			ASTE009743	0.94773
	ASTE011466	0.97737	ASTE004005	0.95137	ASTE003541	0.98913			ASTE008034	0.9478
	ASTE009906	0.9774	ASTE010434	0.95137	ASTE006270	0.98913			ASTE011321	0.94787
	ASTE009714	0.9776	ASTE003071	0.9514	ASTE011161	0.9892			ASTE005959	0.94797
	ASTE014361	0.9776	ASTE008078	0.9514	ASTE000019	0.98927			ASTE001480	0.9481
	ASTE009902	0.97763	ASTE008698	0.95143	ASTE002925	0.9893			ASTE004016	0.9481
	ASTE006671	0.97773	ASTE004369	0.95153	ASTE010172	0.9893			ASTE000446	0.9486
	ASTE011418	0.97773	ASTE003910	0.95167	ASTE005585	0.98933			ASTE004933	0.9486
	ASTE009064	0.97777	ASTE005799	0.95167	ASTE007482	0.98933			ASTE010180	0.9486
	ASTE014054	0.97787	ASTE002011	0.95177	ASTE011345	0.9895			ASTE003030	0.9491
	ASTE011614	0.9779	ASTE000758	0.9519	ASTE003420	0.98957			ASTE004900	0.9494
	ASTE004225	0.97793	ASTE007794	0.95203	ASTE007748	0.9896			ASTE001185	0.94967
	ASTE011521	0.97797	ASTE007781	0.95213	ASTE003328	0.98963			ASTE010476	0.94973
	ASTE007589	0.97813	ASTE009453	0.95213	ASTE008905	0.98967			ASTE005307	0.9499
	ASTE003714	0.97817	ASTE011308	0.95217	ASTE014182	0.98967			ASTE010610	0.9499
	ASTE000423	0.9782	ASTE000356	0.95227	ASTE006212	0.9897			ASTE000841	0.94993
	ASTE006354	0.97823	ASTE006367	0.9523	ASTE006214	0.9897			ASTE002158	0.95007
	ASTE000541	0.97833	ASTE002230	0.95237	ASTE008374	0.9897			ASTE006440	0.95027
	ASTE006033	0.97837	ASTE006983	0.95237	ASTE009065	0.98973			ASTE009204	0.9504
	ASTE001739	0.9784	ASTE006885	0.9525	ASTE007705	0.98977			ASTE009515	0.95053
	ASTE008292	0.9784	ASTE011112	0.95263	ASTE001705	0.9898			ASTE000947	0.9508
	ASTE003303	0.97847	ASTE000990	0.95267	ASTE010535	0.9898			ASTE005554	0.95083
	ASTE005429	0.9785	ASTE005006	0.95267	ASTE014629	0.98983			ASTE003072	0.95107
	ASTE000719	0.97857	ASTE000039	0.9527	ASTE014211	0.98987			ASTE004481	0.95107
	ASTE006955	0.97857	ASTE003717	0.9527	ASTE006084	0.9899			ASTE011324	0.95123
	ASTE009792	0.9786	ASTE006324	0.9527	ASTE003959	0.98993			ASTE000444	0.9513
	ASTE011299	0.97873	ASTE011419	0.95273	ASTE009957	0.99003			ASTE010500	0.9514
	ASTE009208	0.97877	ASTE011523	0.9528	ASTE003991	0.9902			ASTE005435	0.95143
	ASTE010258	0.97877	ASTE004096	0.95283	ASTE015243	0.99023			ASTE003630	0.95237
	ASTE005318	0.97883	ASTE006878	0.9529	ASTE011357	0.99043			ASTE008903	0.95267
	ASTE001727	0.97887	ASTE004461	0.95293	ASTE002369	0.99053			ASTE008691	0.9527
	ASTE007235	0.97887	ASTE003203	0.95297	ASTE007799	0.99057			ASTE008674	0.9528
	ASTE006002	0.97897	ASTE004816	0.95297	ASTE008980	0.99057			ASTE000435	0.95287
	ASTE002067	0.97917	ASTE004772	0.953	ASTE008496	0.9906			ASTE000852	0.95307
	ASTE008622	0.97927	ASTE008366	0.95323	ASTE011777	0.99073			ASTE007259	0.95307
	ASTE007688	0.97937	ASTE005274	0.95327	ASTE000226	0.9908			ASTE004886	0.9532
	ASTE008545	0.9794	ASTE008807	0.9533	ASTE002440	0.99087			ASTE006291	0.9532
	ASTE000891	0.97943	ASTE001439	0.95333	ASTE004086	0.99093			ASTE000877	0.95323
	ASTE011694	0.97943	ASTE001699	0.95363	ASTE007538	0.99097			ASTE009185	0.95327
	ASTE007302	0.97947	ASTE007377	0.95367	ASTE004796	0.991			ASTE006613	0.9533
	ASTE009694	0.97947	ASTE005819	0.9538	ASTE003164	0.99107			ASTE002508	0.9535
	ASTE000198	0.97953	ASTE001965	0.95383	ASTE004537	0.99107			ASTE006223	0.95357
	ASTE006684	0.97953	ASTE010179	0.9539	ASTE001126	0.99113			ASTE014307	0.95367
	ASTE000346	0.97957	ASTE000948	0.95393	ASTE001355	0.99123			ASTE005904	0.95377
	ASTE005825	0.9796	ASTE007341	0.95393	ASTE001594	0.99127			ASTE001082	0.95387
	ASTE007666	0.9796	ASTE009344	0.95393	ASTE004427	0.99133			ASTE008141	0.95387
	ASTE014136	0.9797	ASTE004408	0.954	ASTE008956	0.9914			ASTE001506	0.95413
	ASTE003305	0.97977	ASTE010083	0.95403	ASTE008176	0.99143			ASTE002609	0.95427
	ASTE007012	0.97983	ASTE008179	0.95423	ASTE008343	0.9915			ASTE007150	0.95437
	ASTE009699	0.97983	ASTE001490	0.9543	ASTE001573	0.99153			ASTE011544	0.95437
	ASTE003687	0.9799	ASTE000047	0.95437	ASTE003593	0.9918			ASTE009981	0.95443
	ASTE003768	0.9799	ASTE006450	0.95437	ASTE000302	0.99183			ASTE006447	0.95447
	ASTE000671	0.98	ASTE000831	0.95443	ASTE001747	0.9919			ASTE005505	0.95457
	ASTE009189	0.9801	ASTE008697	0.95453	ASTE002777	0.9919			ASTE000477	0.95463
	ASTE004670	0.9803	ASTE001838	0.9546	ASTE010054	0.9919			ASTE008891	0.9547
	ASTE001902	0.98033	ASTE006254	0.95467	ASTE000437	0.992			ASTE001389	0.9551
	ASTE015197	0.98033	ASTE004941	0.9547	ASTE003859	0.99207			ASTE011478	0.95553
	ASTE009932	0.98043	ASTE011344	0.9547	ASTE006302	0.9921			ASTE002761	0.9556
	ASTE004065	0.98053	ASTE011631	0.9547	ASTE005101	0.99217			ASTE004207	0.95573
	ASTE007169	0.98053	ASTE003324	0.9549	ASTE000379	0.99223			ASTE002556	0.95577
	ASTE003720	0.98057	ASTE000925	0.9551	ASTE005703	0.99223			ASTE001152	0.9559
	ASTE008726	0.98057	ASTE004098	0.95513	ASTE011778	0.99233			ASTE007815	0.9561
	ASTE011358	0.98067	ASTE010989	0.95513	ASTE010818	0.99237			ASTE007252	0.95613
	ASTE005000	0.9807	ASTE001735	0.95567	ASTE000324	0.99243			ASTE007484	0.95627
	ASTE006035	0.9807	ASTE001291	0.9558	ASTE014479	0.99243			ASTE002171	0.95633
	ASTE007974	0.9808	ASTE001340	0.9558	ASTE003440	0.99247			ASTE009451	0.95643
	ASTE003474	0.981	ASTE005321	0.95583	ASTE014315	0.99247			ASTE001227	0.95663
	ASTE004690	0.98113	ASTE006419	0.956	ASTE000737	0.9925			ASTE002198	0.95663
	ASTE001828	0.98123	ASTE002457	0.95603	ASTE001484	0.99257			ASTE009974	0.95673
	ASTE007403	0.98133	ASTE003599	0.9561	ASTE002992	0.99257			ASTE008639	0.95677
	ASTE009681	0.98133	ASTE003881	0.9561	ASTE004326	0.99263			ASTE004707	0.9568
	ASTE001804	0.98137	ASTE007097	0.9562	ASTE006331	0.9927			ASTE005388	0.9569
	ASTE003288	0.98143	ASTE009450	0.95627	ASTE004557	0.99273			ASTE011283	0.9571
	ASTE014798	0.98147	ASTE010038	0.9563	ASTE009349	0.99273			ASTE007127	0.95717
	ASTE008878	0.9815	ASTE006917	0.9565	ASTE004308	0.99277			ASTE015144	0.9573
	ASTE001585	0.98163	ASTE009495	0.9565	ASTE001610	0.99283			ASTE008829	0.95743
	ASTE008079	0.9817	ASTE002985	0.95667	ASTE008907	0.99287			ASTE000903	0.95757
	ASTE010112	0.98177	ASTE001124	0.9569	ASTE006210	0.99293			ASTE005527	0.9576
	ASTE003976	0.98187	ASTE002943	0.9569	ASTE002475	0.99303			ASTE004978	0.95767
	ASTE011229	0.98187	ASTE004336	0.9569	ASTE004142	0.99303			ASTE008239	0.9577
	ASTE004583	0.9819	ASTE001706	0.957	ASTE002412	0.99307			ASTE014491	0.9577
	ASTE004586	0.98193	ASTE003319	0.95707	ASTE010926	0.9931			ASTE006435	0.95787
	ASTE008087	0.98193	ASTE007945	0.9571	ASTE002985	0.99327			ASTE008447	0.95807
	ASTE008911	0.98193	ASTE009207	0.9571	ASTE004173	0.99327			ASTE002661	0.95893
	ASTE001698	0.98203	ASTE010926	0.9571	ASTE009691	0.99327			ASTE002473	0.959
	ASTE002509	0.9821	ASTE010956	0.9571	ASTE010186	0.99327			ASTE008207	0.95913
	ASTE007825	0.9821	ASTE001884	0.95713	ASTE006917	0.99333			ASTE000383	0.95923
	ASTE000005	0.98213	ASTE001431	0.9572	ASTE003503	0.9934			ASTE014209	0.95933
	ASTE014351	0.98213	ASTE002412	0.9572	ASTE003666	0.99347			ASTE005185	0.95943
	ASTE002575	0.98217	ASTE004142	0.95727	ASTE005549	0.99347			ASTE004032	0.95947
	ASTE009394	0.98217	ASTE006310	0.95727	ASTE007097	0.99347			ASTE004883	0.9595
	ASTE001703	0.98233	ASTE005698	0.95737	ASTE003881	0.9935			ASTE002474	0.95953
	ASTE005129	0.9824	ASTE003979	0.9575	ASTE002457	0.99353			ASTE001018	0.95963
	ASTE014657	0.98267	ASTE006210	0.9575	ASTE005321	0.9936			ASTE000908	0.95967
	ASTE001095	0.9827	ASTE006828	0.95763	ASTE007340	0.99367			ASTE005513	0.9597
	ASTE014972	0.9827	ASTE008907	0.95763	ASTE002877	0.9937			ASTE007096	0.95977
	ASTE003002	0.98287	ASTE001256	0.9577	ASTE008419	0.9937			ASTE004275	0.95997
	ASTE010749	0.98287	ASTE001610	0.95777	ASTE000925	0.99387			ASTE002303	0.96007
	ASTE003134	0.983	ASTE005876	0.95783	ASTE004098	0.99387			ASTE008438	0.96007
	ASTE010631	0.983	ASTE004308	0.95793	ASTE005864	0.99393			ASTE005535	0.9601
	ASTE009375	0.98303	ASTE010421	0.95797	ASTE003324	0.99397			ASTE008000	0.9605
	ASTE007750	0.98307	ASTE010984	0.958	ASTE007965	0.99397			ASTE015162	0.9605
	ASTE002344	0.9831	ASTE003062	0.95803	ASTE008242	0.99397			ASTE007123	0.9606
	ASTE008278	0.98313	ASTE004557	0.95803	ASTE003496	0.994			ASTE007370	0.9606
	ASTE004783	0.98317	ASTE006331	0.95803	ASTE011344	0.99403			ASTE011738	0.96073
	ASTE006580	0.98317	ASTE009349	0.95803	ASTE011474	0.99407			ASTE001777	0.96077
	ASTE004638	0.98323	ASTE004326	0.95823	ASTE000831	0.99413			ASTE007187	0.96093
	ASTE007041	0.98333	ASTE001546	0.95833	ASTE006450	0.99413			ASTE004462	0.96103
	ASTE007792	0.98333	ASTE002992	0.95837	ASTE015192	0.9942			ASTE006852	0.9611
	ASTE000617	0.98337	ASTE001484	0.9584	ASTE010221	0.99423			ASTE006904	0.96113
	ASTE002901	0.9834	ASTE006710	0.9584	ASTE000948	0.9943			ASTE006799	0.96123
	ASTE011361	0.98353	ASTE005542	0.95843	ASTE007341	0.9943			ASTE002686	0.9613
	ASTE010255	0.98357	ASTE005587	0.95843	ASTE005778	0.99433			ASTE006942	0.96133
	ASTE004819	0.9838	ASTE005656	0.9585	ASTE005819	0.99433			ASTE007188	0.96157
	ASTE005598	0.98383	ASTE005941	0.9585	ASTE010179	0.99433			ASTE005532	0.9618
	ASTE005729	0.98387	ASTE006307	0.9585	ASTE005274	0.99453			ASTE008510	0.9618
	ASTE009682	0.98407	ASTE000737	0.95853	ASTE008807	0.99453			ASTE004536	0.96197
	ASTE006871	0.9841	ASTE014315	0.9586	ASTE006028	0.99457			ASTE005210	0.96197
	ASTE008015	0.98417	ASTE003440	0.95863	ASTE001536	0.9946			ASTE000792	0.962
	ASTE000881	0.9842	ASTE003294	0.95867	ASTE001745	0.9946			ASTE004698	0.96213
	ASTE006636	0.98427	ASTE006647	0.95873	ASTE003203	0.99463			ASTE001204	0.96217
	ASTE000358	0.9843	ASTE014479	0.95873	ASTE001085	0.9947			ASTE008708	0.96217
	ASTE001341	0.9843	ASTE010818	0.95883	ASTE006623	0.99477			ASTE007278	0.9623
	ASTE007284	0.9843	ASTE011463	0.95883	ASTE008668	0.99477			ASTE015067	0.9625
	ASTE000451	0.98443	ASTE008893	0.95887	ASTE001157	0.99483			ASTE009467	0.96263
	ASTE004688	0.98447	ASTE005481	0.95893	ASTE002230	0.99483			ASTE011638	0.9627
	ASTE004278	0.9845	ASTE005552	0.959	ASTE000356	0.99487			ASTE000849	0.96287
	ASTE009499	0.9845	ASTE009618	0.959	ASTE002675	0.99493			ASTE005721	0.96297
	ASTE001837	0.98453	ASTE005703	0.95913	ASTE009453	0.99493			ASTE014970	0.96307
	ASTE009677	0.98463	ASTE001325	0.95923	ASTE007794	0.99497			ASTE002370	0.96313
	ASTE002960	0.9847	ASTE002220	0.95923	ASTE004369	0.99513			ASTE014010	0.96317
	ASTE003084	0.98473	ASTE003073	0.95927	ASTE006671	0.99513			ASTE014088	0.96317
	ASTE007585	0.98473	ASTE003859	0.9595	ASTE009064	0.99513			ASTE005517	0.96367
	ASTE011449	0.98503	ASTE006302	0.9595	ASTE009116	0.9952			ASTE006935	0.9637
	ASTE003973	0.98507	ASTE007808	0.9595	ASTE004590	0.99527			ASTE006524	0.96403
	ASTE010390	0.98507	ASTE000528	0.95953	ASTE006672	0.99527			ASTE007819	0.96407
	ASTE002326	0.9851	ASTE003278	0.95957	ASTE001676	0.9953			ASTE006628	0.96427
	ASTE007437	0.9851	ASTE014326	0.9596	ASTE005988	0.99533			ASTE009425	0.96443
	ASTE003684	0.9856	ASTE000437	0.95963	ASTE007589	0.99533			ASTE006404	0.96467
	ASTE003467	0.98567	ASTE009855	0.95977	ASTE000423	0.99537			ASTE009912	0.96467
	ASTE001737	0.9857	ASTE002710	0.9598	ASTE002585	0.99537			ASTE008083	0.9647
	ASTE004581	0.9857	ASTE002517	0.95987	ASTE006354	0.99537			ASTE006247	0.96473
	ASTE000123	0.98587	ASTE008998	0.95987	ASTE000056	0.9954			ASTE011250	0.96477
[truncated: 1,289 more rows]

## Sheet: Table S3
			Table S3. List of transcripts that were common between RNAhybrid and co-expression analysis. RNAhybrid was carried out to identify the miRNA binding site(s) on 3’UTR and on 5’UTR+CDS region of the transcripts.
miRNA	miR-34				miR-989				miR-277				miR-219				miR-1174
	transcript ID	Binding on 3'UTR	Binding on 5'UTR+CDS region	Co-express	transcript ID	Binding on 3'UTR	Binding on 5'UTR+CDS region	Co-express	transcript ID	Binding on 3'UTR	Binding on 5'UTR+CDS region	Co-express	transcript ID	Binding on 3'UTR	Binding on 5'UTR+CDS region	Co-express	transcript ID	Binding on 3'UTR	Binding on 5'UTR+CDS region	Co-express
	ASTE000139	√		√	ASTE014688	√		√	ASTE000494	√		√	ASTE000015	√		√	ASTE001649	√		√
	ASTE000144	√		√	ASTE014822	√		√	ASTE000561	√		√	ASTE000906	√		√	ASTE002471	√		√
	ASTE000183	√		√	ASTE002925	√		√	ASTE003346	√		√	ASTE002187	√		√	ASTE003702	√		√
	ASTE000379	√		√	ASTE003420	√		√	ASTE003409	√		√	ASTE002715	√		√	ASTE007204	√		√
	ASTE000933	√		√	ASTE004070	√		√	ASTE005791	√		√	ASTE003057	√		√	ASTE007506	√		√
	ASTE001080	√		√	ASTE011130	√		√	ASTE006359	√		√	ASTE003108	√		√	ASTE011449	√		√
	ASTE001157	√		√	ASTE003702	√		√	ASTE010753	√		√	ASTE003328	√		√	ASTE011490	√		√
	ASTE001449	√		√	ASTE000741	√		√	ASTE011403	√		√	ASTE004090	√		√	ASTE000438		√	√
	ASTE001536	√		√	ASTE007792	√		√	ASTE014103	√		√	ASTE004995	√		√	ASTE000795		√	√
	ASTE001826	√		√	ASTE003109	√		√	ASTE014410	√		√	ASTE004996	√		√	ASTE001262		√	√
	ASTE002053	√		√	ASTE004670	√		√	ASTE014464	√		√	ASTE006880	√		√	ASTE001418		√	√
	ASTE002063	√		√	ASTE000198	√		√	ASTE014491	√		√	ASTE006885	√		√	ASTE002408		√	√
	ASTE002280	√		√	ASTE006194	√		√	ASTE014900	√		√	ASTE007713	√		√	ASTE002605		√	√
	ASTE002342	√		√	ASTE006795	√		√	ASTE001678		√	√	ASTE007887	√		√	ASTE003214		√	√
	ASTE002475	√		√	ASTE002591	√		√	ASTE002570		√	√	ASTE009217	√		√	ASTE003452		√	√
	ASTE002654	√		√	ASTE002002	√		√	ASTE003084		√	√	ASTE009371	√		√	ASTE003626		√	√
	ASTE002738	√		√	ASTE009373	√		√	ASTE005674		√	√	ASTE014161	√		√	ASTE003719		√	√
	ASTE002823	√		√	ASTE004543	√		√	ASTE005764		√	√	ASTE014657	√		√	ASTE004142		√	√
	ASTE003055	√		√	ASTE010755	√		√	ASTE008204		√	√	ASTE014676	√		√	ASTE005185		√	√
	ASTE003172	√		√	ASTE004379	√		√	ASTE008217		√	√	ASTE000061		√	√	ASTE005421		√	√
	ASTE003234	√		√	ASTE000642	√		√	ASTE009366		√	√	ASTE000407		√	√	ASTE005431		√	√
	ASTE003287	√		√	ASTE005582	√		√	ASTE009373		√	√	ASTE000494		√	√	ASTE006345		√	√
	ASTE003289	√		√	ASTE003974	√		√	ASTE009611		√	√	ASTE000520		√	√	ASTE006379		√	√
	ASTE003384	√		√	ASTE001361	√		√	ASTE009991		√	√	ASTE000572		√	√	ASTE006462		√	√
	ASTE003464	√		√	ASTE002229	√		√	ASTE010382		√	√	ASTE000696		√	√	ASTE007517		√	√
	ASTE003762	√		√	ASTE008529	√		√	ASTE010674		√	√	ASTE000812		√	√	ASTE008426		√	√
	ASTE003875	√		√	ASTE001532	√		√	ASTE011770		√	√	ASTE000850		√	√	ASTE008674		√	√
	ASTE004152	√		√	ASTE008618	√		√	ASTE014797		√	√	ASTE000888		√	√	ASTE008905		√	√
	ASTE004212	√		√	ASTE003464	√		√					ASTE000938		√	√	ASTE009558		√	√
	ASTE004425	√		√	ASTE009883	√		√					ASTE000993		√	√
	ASTE004495	√		√	ASTE004174	√		√					ASTE001012		√	√
	ASTE004554	√		√	ASTE004565	√		√					ASTE001308		√	√
	ASTE005043	√		√	ASTE008422	√		√					ASTE001361		√	√
	ASTE005492	√		√	ASTE010383	√		√					ASTE001450		√	√
	ASTE005581	√		√	ASTE005037	√		√					ASTE001484		√	√
	ASTE005613	√		√	ASTE001840	√		√					ASTE001633		√	√
	ASTE006064	√		√	ASTE011729	√		√					ASTE001813		√	√
	ASTE006452	√		√	ASTE014002	√		√					ASTE001838		√	√
	ASTE006488	√		√	ASTE014737	√		√					ASTE001925		√	√
	ASTE006628	√		√	ASTE009511	√		√					ASTE001999		√	√
	ASTE007397	√		√	ASTE007584	√		√					ASTE002322		√	√
	ASTE007427	√		√	ASTE006083	√		√					ASTE002585		√	√
	ASTE007780	√		√	ASTE004668	√		√					ASTE002640		√	√
	ASTE007889	√		√	ASTE007141	√		√					ASTE002782		√	√
	ASTE007942	√		√	ASTE007995	√		√					ASTE002903		√	√
	ASTE007995	√		√	ASTE009889	√		√					ASTE002908		√	√
	ASTE008590	√		√	ASTE014367	√		√					ASTE003214		√	√
	ASTE008802	√		√	ASTE011277	√		√					ASTE003319		√	√
	ASTE009176	√		√	ASTE015241	√		√					ASTE004025		√	√
	ASTE009653	√		√	ASTE014141	√		√					ASTE004029		√	√
	ASTE009662	√		√	ASTE000205	√		√					ASTE004671		√	√
	ASTE009664	√		√	ASTE006440	√		√					ASTE004733		√	√
	ASTE009677	√		√	ASTE006447	√		√					ASTE004968		√	√
	ASTE009751	√		√	ASTE000477	√		√					ASTE005125		√	√
	ASTE009838	√		√	ASTE015162	√		√					ASTE005272		√	√
	ASTE009911	√		√	ASTE004536	√		√					ASTE005317		√	√
	ASTE010413	√		√	ASTE005213	√		√					ASTE005367		√	√
	ASTE010521	√		√	ASTE014023	√		√					ASTE005378		√	√
	ASTE010855	√		√	ASTE001161	√		√					ASTE005504		√	√
	ASTE011710	√		√	ASTE007551	√		√					ASTE005675		√	√
	ASTE011714	√		√	ASTE002919	√		√					ASTE005689		√	√
	ASTE014002	√		√	ASTE014224	√		√					ASTE005907		√	√
	ASTE014008	√		√	ASTE003139	√		√					ASTE006002		√	√
	ASTE014023	√		√	ASTE000538	√		√					ASTE006029		√	√
	ASTE014026	√		√	ASTE007493	√		√					ASTE006167		√	√
	ASTE014044	√		√	ASTE002227	√		√					ASTE006306		√	√
	ASTE014102	√		√	ASTE003701	√		√					ASTE006937		√	√
	ASTE014141	√		√	ASTE004577		√	√					ASTE006977		√	√
	ASTE014164	√		√	ASTE004537		√	√					ASTE006982		√	√
	ASTE014491	√		√	ASTE000017		√	√					ASTE007014		√	√
	ASTE014764	√		√	ASTE003324		√	√					ASTE007187		√	√
	ASTE014804	√		√	ASTE003509		√	√					ASTE007454		√	√
	ASTE015007	√		√	ASTE001823		√	√					ASTE007534		√	√
	ASTE015180	√		√	ASTE003203		√	√					ASTE007664		√	√
	ASTE000018		√	√	ASTE008480		√	√					ASTE007674		√	√
	ASTE000032		√	√	ASTE009116		√	√					ASTE007741		√	√
	ASTE000064		√	√	ASTE005520		√	√					ASTE007754		√	√
	ASTE000118		√	√	ASTE002796		√	√					ASTE007970		√	√
	ASTE000136		√	√	ASTE014244		√	√					ASTE008082		√	√
	ASTE000138		√	√	ASTE014915		√	√					ASTE008087		√	√
	ASTE000157		√	√	ASTE009982		√	√					ASTE008268		√	√
	ASTE000169		√	√	ASTE008925		√	√					ASTE008424		√	√
	ASTE000195		√	√	ASTE004815		√	√					ASTE008505		√	√
	ASTE000208		√	√	ASTE000123		√	√					ASTE008550		√	√
	ASTE000218		√	√	ASTE003973		√	√					ASTE008743		√	√
	ASTE000234		√	√	ASTE004688		√	√					ASTE008795		√	√
	ASTE000276		√	√	ASTE004638		√	√					ASTE008845		√	√
	ASTE000292		√	√	ASTE008911		√	√					ASTE008869		√	√
	ASTE000327		√	√	ASTE004072		√	√					ASTE009194		√	√
	ASTE000336		√	√	ASTE005419		√	√					ASTE009344		√	√
	ASTE000340		√	√	ASTE009298		√	√					ASTE009465		√	√
	ASTE000371		√	√	ASTE005825		√	√					ASTE009746		√	√
	ASTE000377		√	√	ASTE011521		√	√					ASTE009855		√	√
	ASTE000386		√	√	ASTE011418		√	√					ASTE010055		√	√
	ASTE000435		√	√	ASTE011466		√	√					ASTE010126		√	√
	ASTE000484		√	√	ASTE007143		√	√					ASTE010169		√	√
	ASTE000499		√	√	ASTE006760		√	√					ASTE010340		√	√
	ASTE000526		√	√	ASTE009390		√	√					ASTE010757		√	√
	ASTE000555		√	√	ASTE015074		√	√					ASTE010856		√	√
	ASTE000570		√	√	ASTE005892		√	√					ASTE011084		√	√
	ASTE000578		√	√	ASTE011341		√	√					ASTE011096		√	√
	ASTE000671		√	√	ASTE005968		√	√					ASTE011213		√	√
	ASTE000703		√	√	ASTE004363		√	√					ASTE011730		√	√
	ASTE000728		√	√	ASTE010033		√	√					ASTE014119		√	√
	ASTE000734		√	√	ASTE010771		√	√					ASTE014123		√	√
	ASTE000751		√	√	ASTE001908		√	√					ASTE014542		√	√
	ASTE000767		√	√	ASTE000706		√	√					ASTE014826		√	√
	ASTE000792		√	√	ASTE001414		√	√
	ASTE000813		√	√	ASTE010520		√	√
	ASTE000846		√	√	ASTE006642		√	√
	ASTE000952		√	√	ASTE005816		√	√
	ASTE000981		√	√	ASTE003069		√	√
	ASTE000991		√	√	ASTE011192		√	√
	ASTE000997		√	√	ASTE001585		√	√
	ASTE000998		√	√	ASTE009718		√	√
	ASTE001035		√	√	ASTE007674		√	√
	ASTE001056		√	√	ASTE002345		√	√
	ASTE001061		√	√	ASTE009236		√	√
	ASTE001085		√	√	ASTE008742		√	√
	ASTE001144		√	√	ASTE005488		√	√
	ASTE001152		√	√	ASTE001331		√	√
	ASTE001213		√	√	ASTE007340		√	√
	ASTE001227		√	√	ASTE014359		√	√
	ASTE001253		√	√	ASTE001220		√	√
	ASTE001300		√	√	ASTE005051		√	√
	ASTE001335		√	√	ASTE006936		√	√
	ASTE001341		√	√	ASTE010734		√	√
	ASTE001352		√	√	ASTE004427		√	√
	ASTE001368		√	√	ASTE007057		√	√
	ASTE001379		√	√	ASTE007748		√	√
	ASTE001407		√	√	ASTE007482		√	√
	ASTE001453		√	√	ASTE006270		√	√
	ASTE001459		√	√	ASTE002252		√	√
	ASTE001480		√	√	ASTE006300		√	√
	ASTE001497		√	√	ASTE007807		√	√
	ASTE001547		√	√	ASTE009106		√	√
	ASTE001548		√	√	ASTE009749		√	√
	ASTE001560		√	√	ASTE007103		√	√
	ASTE001585		√	√	ASTE004950		√	√
	ASTE001608		√	√	ASTE000176		√	√
	ASTE001637		√	√	ASTE003092		√	√
	ASTE001670		√	√	ASTE003643		√	√
	ASTE001675		√	√	ASTE001730		√	√
	ASTE001680		√	√	ASTE005737		√	√
	ASTE001792		√	√	ASTE002452		√	√
	ASTE001830		√	√	ASTE006031		√	√
	ASTE001832		√	√	ASTE010052		√	√
	ASTE001858		√	√	ASTE003917		√	√
	ASTE001903		√	√	ASTE007673		√	√
	ASTE001915		√	√	ASTE006284		√	√
	ASTE001933		√	√	ASTE002460		√	√
	ASTE001952		√	√	ASTE005117		√	√
	ASTE001959		√	√	ASTE009577		√	√
	ASTE001960		√	√	ASTE001863		√	√
	ASTE001967		√	√	ASTE008672		√	√
	ASTE001978		√	√	ASTE000136		√	√
	ASTE001990		√	√	ASTE010419		√	√
	ASTE002059		√	√	ASTE007940		√	√
	ASTE002089		√	√	ASTE014989		√	√
	ASTE002104		√	√	ASTE003222		√	√
	ASTE002226		√	√	ASTE007092		√	√
	ASTE002301		√	√	ASTE001441		√	√
	ASTE002337		√	√	ASTE008699		√	√
	ASTE002361		√	√	ASTE010055		√	√
	ASTE002393		√	√	ASTE014025		√	√
	ASTE002413		√	√	ASTE000909		√	√
	ASTE002414		√	√	ASTE005647		√	√
	ASTE002443		√	√	ASTE007741		√	√
	ASTE002455		√	√	ASTE001715		√	√
	ASTE002473		√	√	ASTE005353		√	√
	ASTE002488		√	√	ASTE003627		√	√
	ASTE002499		√	√	ASTE010163		√	√
	ASTE002556		√	√	ASTE009948		√	√
	ASTE002557		√	√	ASTE008398		√	√
	ASTE002588		√	√	ASTE001943		√	√
	ASTE002675		√	√	ASTE002428		√	√
	ASTE002683		√	√	ASTE002834		√	√
	ASTE002685		√	√	ASTE014276		√	√
	ASTE002740		√	√	ASTE009746		√	√
	ASTE002781		√	√	ASTE004560		√	√
	ASTE002807		√	√	ASTE000345		√	√
	ASTE002866		√	√	ASTE003178		√	√
	ASTE002874		√	√	ASTE002264		√	√
	ASTE002879		√	√	ASTE002900		√	√
	ASTE002937		√	√	ASTE004695		√	√
	ASTE002982		√	√	ASTE014122		√	√
	ASTE003031		√	√	ASTE000484		√	√
	ASTE003046		√	√	ASTE000830		√	√
	ASTE003100		√	√	ASTE010748		√	√
	ASTE003129		√	√	ASTE008578		√	√
	ASTE003167		√	√	ASTE007360		√	√
	ASTE003190		√	√	ASTE005829		√	√
	ASTE003193		√	√	ASTE000269		√	√
	ASTE003204		√	√	ASTE000299		√	√
	ASTE003207		√	√	ASTE007664		√	√
	ASTE003262		√	√	ASTE011241		√	√
	ASTE003312		√	√	ASTE001379		√	√
	ASTE003340		√	√	ASTE003248		√	√
	ASTE003369		√	√	ASTE001335		√	√
	ASTE003371		√	√	ASTE010610		√	√
	ASTE003374		√	√	ASTE000877		√	√
	ASTE003397		√	√	ASTE005904		√	√
	ASTE003398		√	√	ASTE001227		√	√
	ASTE003465		√	√	ASTE005388		√	√
	ASTE003496		√	√	ASTE008829		√	√
	ASTE003526		√	√	ASTE004978		√	√
	ASTE003528		√	√	ASTE005513		√	√
	ASTE003533		√	√	ASTE007096		√	√
	ASTE003534		√	√	ASTE006852		√	√
	ASTE003550		√	√	ASTE011638		√	√
	ASTE003614		√	√	ASTE005721		√	√
	ASTE003643		√	√	ASTE009912		√	√
	ASTE003666		√	√	ASTE001213		√	√
	ASTE003670		√	√	ASTE004386		√	√
	ASTE003671		√	√	ASTE008431		√	√
	ASTE003704		√	√	ASTE003510		√	√
	ASTE003728		√	√	ASTE009866		√	√
	ASTE003744		√	√	ASTE001978		√	√
	ASTE003775		√	√	ASTE004309		√	√
	ASTE003785		√	√	ASTE014119		√	√
	ASTE003793		√	√	ASTE005119		√	√
	ASTE003802		√	√	ASTE007043		√	√
	ASTE003809		√	√	ASTE000351		√	√
	ASTE003816		√	√	ASTE000455		√	√
	ASTE003820		√	√	ASTE007929		√	√
	ASTE003913		√	√	ASTE010607		√	√
	ASTE003945		√	√	ASTE002603		√	√
	ASTE003966		√	√	ASTE009958		√	√
	ASTE003992		√	√	ASTE002818		√	√
	ASTE004002		√	√	ASTE000347		√	√
	ASTE004069		√	√	ASTE004454		√	√
	ASTE004165		√	√	ASTE001983		√	√
	ASTE004173		√	√	ASTE014003		√	√
	ASTE004228		√	√	ASTE002997		√	√
	ASTE004262		√	√	ASTE005681		√	√
	ASTE004275		√	√	ASTE001570		√	√
	ASTE004279		√	√	ASTE005148		√	√
	ASTE004282		√	√	ASTE007588		√	√
	ASTE004316		√	√	ASTE011420		√	√
	ASTE004332		√	√	ASTE003946		√	√
	ASTE004335		√	√	ASTE003154		√	√
	ASTE004361		√	√	ASTE008339		√	√
	ASTE004389		√	√	ASTE002907		√	√
	ASTE004394		√	√	ASTE000133		√	√
	ASTE004422		√	√	ASTE010133		√	√
	ASTE004424		√	√	ASTE000438		√	√
	ASTE004489		√	√	ASTE009599		√	√
	ASTE004532		√	√	ASTE011595		√	√
	ASTE004546		√	√	ASTE011355		√	√
	ASTE004551		√	√	ASTE004186		√	√
	ASTE004576		√	√	ASTE011672		√	√
	ASTE004589		√	√	ASTE009543		√	√
	ASTE004605		√	√	ASTE008198		√	√
	ASTE004610		√	√	ASTE008518		√	√
	ASTE004640		√	√	ASTE010420		√	√
	ASTE004661		√	√	ASTE010977		√	√
	ASTE004694		√	√	ASTE006729		√	√
	ASTE004723		√	√	ASTE004808		√	√
	ASTE004736		√	√	ASTE007371		√	√
	ASTE004766		√	√	ASTE001695		√	√
	ASTE004801		√	√	ASTE006968		√	√
	ASTE004820		√	√	ASTE004017		√	√
	ASTE004873		√	√	ASTE006961		√	√
	ASTE004882		√	√	ASTE007329		√	√
	ASTE004940		√	√	ASTE007545		√	√
	ASTE004959		√	√
	ASTE004976		√	√
	ASTE004978		√	√
	ASTE005001		√	√
	ASTE005004		√	√
	ASTE005077		√	√
	ASTE005081		√	√
	ASTE005094		√	√
	ASTE005096		√	√
	ASTE005122		√	√
	ASTE005123		√	√
	ASTE005180		√	√
	ASTE005182		√	√
	ASTE005189		√	√
	ASTE005194		√	√
	ASTE005217		√	√
	ASTE005228		√	√
	ASTE005245		√	√
	ASTE005248		√	√
	ASTE005286		√	√
	ASTE005287		√	√
	ASTE005337		√	√
	ASTE005365		√	√
	ASTE005389		√	√
	ASTE005466		√	√
	ASTE005512		√	√
	ASTE005575		√	√
	ASTE005597		√	√
	ASTE005649		√	√
	ASTE005671		√	√
	ASTE005742		√	√
	ASTE005743		√	√
	ASTE005750		√	√
	ASTE005769		√	√
	ASTE005778		√	√
	ASTE005812		√	√
	ASTE005840		√	√
	ASTE005870		√	√
	ASTE005872		√	√
	ASTE005913		√	√
	ASTE005951		√	√
	ASTE005995		√	√
	ASTE005996		√	√
	ASTE006007		√	√
	ASTE006033		√	√
	ASTE006035		√	√
	ASTE006047		√	√
	ASTE006062		√	√
	ASTE006094		√	√
	ASTE006103		√	√
	ASTE006151		√	√
	ASTE006152		√	√
	ASTE006212		√	√
	ASTE006268		√	√
	ASTE006270		√	√
	ASTE006329		√	√
	ASTE006354		√	√
	ASTE006385		√	√
	ASTE006432		√	√
	ASTE006447		√	√
	ASTE006469		√	√
	ASTE006471		√	√
	ASTE006506		√	√
	ASTE006521		√	√
	ASTE006530		√	√
	ASTE006563		√	√
	ASTE006566		√	√
	ASTE006586		√	√
	ASTE006659		√	√
	ASTE006678		√	√
	ASTE006697		√	√
	ASTE006715		√	√
	ASTE006720		√	√
	ASTE006750		√	√
	ASTE006761		√	√
	ASTE006766		√	√
	ASTE006805		√	√
	ASTE006810		√	√
	ASTE006890		√	√
	ASTE006938		√	√
	ASTE006958		√	√
	ASTE006993		√	√
	ASTE006999		√	√
	ASTE007000		√	√
	ASTE007030		√	√
	ASTE007039		√	√
	ASTE007041		√	√
	ASTE007044		√	√
	ASTE007048		√	√
	ASTE007088		√	√
	ASTE007089		√	√
	ASTE007123		√	√
	ASTE007139		√	√
	ASTE007160		√	√
	ASTE007164		√	√
	ASTE007178		√	√
	ASTE007194		√	√
	ASTE007211		√	√
	ASTE007254		√	√
	ASTE007259		√	√
	ASTE007281		√	√
	ASTE007284		√	√
	ASTE007288		√	√
	ASTE007340		√	√
	ASTE007360		√	√
	ASTE007407		√	√
	ASTE007437		√	√
	ASTE007469		√	√
	ASTE007482		√	√
	ASTE007494		√	√
	ASTE007519		√	√
	ASTE007553		√	√
	ASTE007558		√	√
	ASTE007589		√	√
	ASTE007616		√	√
	ASTE007632		√	√
	ASTE007660		√	√
	ASTE007746		√	√
	ASTE007748		√	√
	ASTE007750		√	√
	ASTE007777		√	√
	ASTE007784		√	√
	ASTE007785		√	√
	ASTE007791		√	√
	ASTE007799		√	√
	ASTE007800		√	√
	ASTE007815		√	√
	ASTE007816		√	√
	ASTE007817		√	√
	ASTE007819		√	√
	ASTE007820		√	√
	ASTE007876		√	√
	ASTE007886		√	√
	ASTE007895		√	√
	ASTE007968		√	√
	ASTE007974		√	√
	ASTE008000		√	√
	ASTE008024		√	√
	ASTE008060		√	√
	ASTE008069		√	√
	ASTE008083		√	√
	ASTE008085		√	√
	ASTE008171		√	√
	ASTE008206		√	√
	ASTE008207		√	√
	ASTE008220		√	√
	ASTE008222		√	√
	ASTE008254		√	√
	ASTE008324		√	√
	ASTE008345		√	√
	ASTE008351		√	√
	ASTE008354		√	√
	ASTE008422		√	√
	ASTE008458		√	√
	ASTE008460		√	√
	ASTE008462		√	√
	ASTE008473		√	√
	ASTE008507		√	√
	ASTE008514		√	√
	ASTE008533		√	√
	ASTE008570		√	√
	ASTE008602		√	√
	ASTE008608		√	√
	ASTE008611		√	√
	ASTE008618		√	√
	ASTE008674		√	√
	ASTE008691		√	√
	ASTE008702		√	√
	ASTE008717		√	√
	ASTE008768		√	√
	ASTE008787		√	√
	ASTE008789		√	√
	ASTE008815		√	√
	ASTE008829		√	√
	ASTE008852		√	√
	ASTE008859		√	√
	ASTE008865		√	√
	ASTE008866		√	√
	ASTE008875		√	√
	ASTE008878		√	√
	ASTE008924		√	√
	ASTE008956		√	√
	ASTE008959		√	√
	ASTE008980		√	√
	ASTE008999		√	√
	ASTE009024		√	√
	ASTE009046		√	√
	ASTE009055		√	√
	ASTE009061		√	√
	ASTE009064		√	√
	ASTE009072		√	√
	ASTE009075		√	√
	ASTE009137		√	√
	ASTE009161		√	√
	ASTE009175		√	√
	ASTE009184		√	√
	ASTE009185		√	√
	ASTE009190		√	√
	ASTE009220		√	√
	ASTE009316		√	√
	ASTE009342		√	√
	ASTE009364		√	√
	ASTE009404		√	√
	ASTE009409		√	√
	ASTE009466		√	√
	ASTE009470		√	√
	ASTE009471		√	√
	ASTE009486		√	√
	ASTE009515		√	√
	ASTE009518		√	√
	ASTE009526		√	√
	ASTE009541		√	√
	ASTE009551		√	√
	ASTE009568		√	√
	ASTE009602		√	√
	ASTE009625		√	√
	ASTE009633		√	√
	ASTE009640		√	√
	ASTE009675		√	√
	ASTE009678		√	√
	ASTE009682		√	√
	ASTE009688		√	√
	ASTE009691		√	√
	ASTE009762		√	√
	ASTE009791		√	√
	ASTE009793		√	√
	ASTE009800		√	√
	ASTE009817		√	√
	ASTE009925		√	√
	ASTE009948		√	√
	ASTE009976		√	√
	ASTE009980		√	√
	ASTE009991		√	√
	ASTE010032		√	√
	ASTE010036		√	√
	ASTE010137		√	√
	ASTE010140		√	√
	ASTE010141		√	√
	ASTE010154		√	√
	ASTE010172		√	√
	ASTE010221		√	√
	ASTE010261		√	√
	ASTE010315		√	√
	ASTE010362		√	√
	ASTE010374		√	√
	ASTE010379		√	√
	ASTE010385		√	√
	ASTE010397		√	√
	ASTE010436		√	√
	ASTE010449		√	√
	ASTE010453		√	√
	ASTE010565		√	√
	ASTE010582		√	√
	ASTE010596		√	√
	ASTE010604		√	√
	ASTE010625		√	√
	ASTE010656		√	√
	ASTE010670		√	√
	ASTE010674		√	√
	ASTE010681		√	√
	ASTE010702		√	√
	ASTE010738		√	√
	ASTE010754		√	√
	ASTE010774		√	√
	ASTE010816		√	√
	ASTE010850		√	√
	ASTE010853		√	√
	ASTE010880		√	√
	ASTE011047		√	√
	ASTE011048		√	√
	ASTE011068		√	√
	ASTE011160		√	√
	ASTE011188		√	√
	ASTE011222		√	√
	ASTE011227		√	√
	ASTE011235		√	√
	ASTE011257		√	√
	ASTE011280		√	√
	ASTE011290		√	√
	ASTE011318		√	√
	ASTE011324		√	√
	ASTE011342		√	√
	ASTE011345		√	√
	ASTE011392		√	√
	ASTE011425		√	√
	ASTE011444		√	√
	ASTE011481		√	√
	ASTE011527		√	√
	ASTE011556		√	√
	ASTE011629		√	√
	ASTE011646		√	√
	ASTE011661		√	√
	ASTE011666		√	√
	ASTE011699		√	√
	ASTE011716		√	√
	ASTE011719		√	√
	ASTE014166		√	√
	ASTE014169		√	√
	ASTE014241		√	√
	ASTE014242		√	√
	ASTE014507		√	√
	ASTE014534		√	√
	ASTE014745		√	√
	ASTE014968		√	√
	ASTE015021		√	√
	ASTE015080		√	√
	ASTE015144		√	√
	ASTE015220		√	√
	ASTE015320		√	√
	ASTE015528		√	√

## Sheet: Table S4
Table S4. List of targets identified by degradome sequencing for miR-34, miR-989 and miR-219 in the midgut tissue of female mosquito.
S.No.	miRNA	Target ID	OVARY_PBS (Category)	OVARY_SCR (Category)	OVARY_989 (Category)	Identified by RNA hybrid	Identified by co-express	GO term name according to ortholog in An. gambiae
1	miR-34	ASTE005852	Yes (4)			Yes
2	miR-34	ASTE004187	Yes (4)				Yes
3	miR-34	ASTE009455	Yes (2)			Yes
4	miR-989	ASTE005923	Yes (4)	Yes (4)	Yes (4)	Yes (3'UTR)		protein binding
5	miR-989	ASTE001783	Yes (4)
6	miR-989	ASTE002227	Yes (4)		Yes (2)	Yes (3'UTR)	Yes	protein binding
7	miR-989	ASTE001403	Yes (4)					ATPase activity
8	miR-989	ASTE009561	Yes (4)	Yes (4)	Yes (4)			ATP-dependent helicase activity
9	miR-989	ASTE014169	Yes (1)		Yes (4)	Yes
10	miR-989	ASTE008298	Yes (4)				Yes	protein folding
11	miR-219	ASTE000476	Yes (4)					chromatin binding
12	miR-219	ASTE006025	Yes (4)					proteolysis
13	miR-219	ASTE005923	Yes (2)					protein binding
14	miR-219	ASTE010954	Yes (4)			Yes
15	miR-219	ASTE010953	Yes (4)			Yes
16	miR-219	ASTE007425	Yes (2)				Yes	oxidation-reduction process
17	miR-219	ASTE003289	Yes (4)			Yes (3'UTR)

## Sheet: Table S5
Table S5. List of transcripts targeted by more than one miRNA. Column D and E list the miRNAs targeting these transcripts. Column F gives the GO term name for these transcripts depending on their orthologs in An.gambiae.
S.No	Transcript ID of common targets	Ortholog in An. Gambiae	Targeted by miR(1)	Targeted by miR(2)	GO term name
1	ASTE007482	AGAP000023	miR-34	miR-989
2	ASTE001213	AGAP000553	miR-34	miR-989	Protein white
3	ASTE000136	AGAP002025	miR-34	miR-989	odorant binding protein
4	ASTE004090	AGAP002261	miR-989	miR-219	Ras GTPase-activating protein 3
5	ASTE003464	AGAP002277	miR-34	miR-989	mitochondrial import inner membrane translocase subunit Tim13
6	ASTE010674	AGAP002889	miR-34	miR-277	NADH dehydrogenase (ubiquinone) 1 subcomplex unknown 2
7	ASTE009990	AGAP002900	miR-34	miR-277	biquitin carboxyl-terminal hydrolase 8
8	ASTE000484	AGAP002943	miR-34	miR-989	NAD-dependent deacetylase sirtuin 2
9	ASTE009948	AGAP003080	miR-34	miR-989	oo18 RNA-binding protein
10	ASTE007741	AGAP003461	miR-989	miR-219	beta-1,4-N-acetylglucosaminyltransferase
11	ASTE001361	AGAP003644	miR-989	miR-219	28S ribosomal protein S11, mitochondrial
12	ASTE001379	AGAP003658	miR-34	miR-989	putative allatostatin receptor 1
13	ASTE003670	AGAP004693	miR-34	miR-989	uclear receptor subfamily 6 group A
14	ASTE003643	AGAP004719	miR-34	miR-989	Clip-Domain Serine Protease
15	ASTE007995	AGAP004861	miR-34	miR-989
16	ASTE007748	AGAP008782	miR-34	miR-989
17	ASTE009746	AGAP009693	miR-989	miR-219
18	ASTE007664	AGAP009994	miR-989	miR-219	Fatty acid elongase 2
19	ASTE007674	AGAP010005	miR-989	miR-219	Acyl-CoA-binding protein 2
20	ASTE001335	AGAP010047	miR-34	miR-989	kinesin family member 4/7/21/27
21	ASTE003702	AGAP010225	miR-989	miR-1174	Programmed cell death protein
22	ASTE003289	AGAP011454	miR-34	miR-219	Canopy homolog 2
23	ASTE010055	AGAP010609	miR-989	miR-219	23.4 kDa salivary protein
24	ASTE004978	AGAP011572	miR-34	miR-989
25	ASTE007340	AGAP011905	miR-34	miR-989	RNA pseudouridylate synthase domain-containing protein 2
26	ASTE007360	AGAP011927	miR-34	miR-989
27	ASTE001585	AGAP012314	miR-34	miR-989	Uncharacterized protein KIAA2013-like protein
28	ASTE008422	AGAP013060	miR-34	miR-989
29	ASTE000494	AGAP013451	miR-277	miR-219	ER lumen protein retaining receptor
30	ASTE001959	AGAP005807	miR-34	miR-989	DnaJ (Hsp40) homolog, subfamily C, member 24
31	ASTE001227	AGAP005859	miR-34	miR-989	rotatin
32	ASTE001978	AGAP006520	miR-34	miR-989
33	ASTE005923	AGAP007460	miR-989	miR-219	Glycoprotein endo-alpha-1,2-mannosidase
34	ASTE006447	AGAP007815	miR-34	miR-989	brachyury protein
35	ASTE008618	AGAP008287	miR-34	miR-989
36	ASTE003214	AGAP008615	miR-219	miR-1174
37	ASTE006270	AGAP009616	miR-34	miR-989	Outer membrane lipoprotein Blc (Precursor)

## Sheet: Table S6
Table S6. List of antagomir and gene primers used in this study.
	Oligo	Sequence
	Antagomir
1	miR-989	5’ GTUCCUCTUCGTCUCUTCUCU 3’
2	miR-34	5’ UCUUCCUGCTUUCCUCUCTGCCU3’
3	miR-219	5’GUUTTGCGTTTGGUCUUTCU3’
4	miR-277	5’ GTCGTUCCUGUTUGTGCUTTTU 3’
	mRNA gene primers
5	ASTE009241- Forward primer	5’ GAGTACACGCGTCAAGCAGA 3’
6	ASTE009241- Reverse primer	5’ ATTGGTCGAGATGACGGAAG 3’
7	ASTE005393- Forward primer	5’ TCAAAGGATCGTAAGACGGG 3’
8	ASTE005393- Reverse primer	5’ CCACTCTCCGTCCACTTCTC 3’
9	ASTE007702- Forward primer	5’ AGAACGCTTCGTGCTGAAAC 3’
10	ASTE007702- Reverse primer	5’ CCGAGCGTTCCTCATTACTC 3’
11	ASTE005472- Forward primer	5’ AGTCGGAGCTCGAATCGTT 3’
12	ASTE005472- Reverse primer	5’ GCCTTCTCGCTCTGTACGT 3’
13	ASTE007150- Forward primer	5’ ACCGATGTATCTTCGGTTGC 3’
14	ASTE007150- Reverse primer	5’ TAAACCAATACTCGGGACGC 3’
15	ASTE005517- Forward primer	5’ ACCACGTACTCTGGGACGA 3’
16	ASTE005517- Reverse primer	5’ AATGCAACCAGATGTGCGTA 3’
17	ASTE001205- Forward primer	5’ GCTGTACAAGAAGCCGGAA 3’
18	ASTE001205- Reverse primer	5’ CAACGTCCGCATAATCCAT 3’
